# Supplementary material for: Sex-specific gene expression and weighted co-expression network analysis suggest distinct sex-specific molecular signatures in acutely suicidal MDD-patients without somatic comorbidities
Source: Front Genet. 2025 Oct 3;16:1653768. doi: 10.3389/fgene.2025.1653768 (PMC12531222; doi:10.3389/fgene.2025.1653768)
Supplement: Supplementary file 1 [file Table2.xlsx]

## Sheet: DE genes SA Femals vs Control
Parametric p-value	FDR	Linear Fold-change SA vs HC	ProbeSet	Symbol	Name	Accession	UGCluster
0.0002233	0.0266	37.594	TSUnmapped00000487.hg.1	MANSC1	MANSC domain containing 1	ENST00000628134	Hs.591145
0.0005584	0.0366	27.3224	TSUnmapped00000006.hg.1	RPS6KA1	ribosomal protein S6 kinase, 90kDa, polypeptide 1	ENST00000625391	Hs.149957
0.0012796	0.0475	21.0526	TSUnmapped00000378.hg.1	PADI4	peptidyl arginine deiminase, type IV	ENST00000628229	Hs.522969
0.001314	0.0481	20.79	TSUnmapped00000749.hg.1	RPS6KA1	ribosomal protein S6 kinase, 90kDa, polypeptide 1	ENST00000630873	Hs.149957
0.0016589	0.0512	19.5312	TSUnmapped00000162.hg.1	FBL	fibrillarin	ENST00000627769	Hs.299002
0.0025794	0.0621	16.1031	TSUnmapped00000243.hg.1	MANSC1	MANSC domain containing 1	ENST00000626912	Hs.591145
0.0031956	0.0674	14.8368	TSUnmapped00000714.hg.1	MANSC1	MANSC domain containing 1	ENST00000631077	Hs.591145
0.0033158	0.0685	14.5985	TSUnmapped00000148.hg.1	PADI4	peptidyl arginine deiminase, type IV	ENST00000627140	Hs.522969
0.0036502	0.0712	14.0449	TSUnmapped00000475.hg.1	PADI4	peptidyl arginine deiminase, type IV	ENST00000627887	Hs.522969
0.0036014	0.0712	14.0449	TSUnmapped00000776.hg.1	FBL	fibrillarin	ENST00000630592	Hs.299002
0.0079246	0.0976	10.2459	TSUnmapped00000478.hg.1	ZNF502	zinc finger protein 502	ENST00000629892	Hs.224843
4.2e-05	0.0217	46.0829	TC0100018309.hg.1	FCGR2C	Fc fragment of IgG, low affinity IIc, receptor for (CD32) (gene/pseudogene)	NM_201563	Hs.656750
3.99e-05	0.0217	46.0829	TC0100017075.hg.1	NUCKS1	nuclear casein kinase and cyclin-dependent kinase substrate 1	NM_022731	Hs.213061
4.25e-05	0.0217	46.0829	TC0100009901.hg.1	MRPS21	mitochondrial ribosomal protein S21	NM_018997	Hs.405880
5.04e-05	0.022	45.4545	TC0100015660.hg.1	PPIAL4G	peptidylprolyl isomerase A (cyclophilin A)-like 4G	NM_001123068	Hs.534674
6.62e-05	0.022	45.4545	TC0100016302.hg.1	CD247	CD247 molecule	NM_000734	Hs.156445
0.0001376	0.0238	42.0168	TC0100013417.hg.1	SLC9A1	solute carrier family 9, subfamily A (NHE1, cation proton antiporter 1), member 1	NM_003047	Hs.91389
0.0001278	0.0238	42.0168	TC0100014788.hg.1	ZNHIT6	zinc finger, HIT-type containing 6	NM_001170670	Hs.5111
0.0001396	0.0238	42.0168	TC0100017100.hg.1	EIF2D	eukaryotic translation initiation factor 2D	NM_001201478	Hs.497581
0.0001752	0.0251	39.8406	TC0100013471.hg.1	PTAFR	platelet-activating factor receptor	NM_000952	Hs.77542
0.000178	0.0251	39.8406	TC0100018519.hg.1	F11R	F11 receptor	NM_016946	Hs.517293
0.0001771	0.0251	39.8406	TC0100006787.hg.1	PIK3CD	phosphatidylinositol-4,5-bisphosphate 3-kinase, catalytic subunit delta	NM_005026	Hs.518451
0.0002006	0.0257	38.9105	TC0100010159.hg.1	SLC25A44	solute carrier family 25, member 44	NM_001286184	Hs.532375
0.0002532	0.0281	35.5872	TC0100009858.hg.1	PPIAL4C	peptidylprolyl isomerase A (cyclophilin A)-like 4C	NM_001135789	Hs.717306
0.0002755	0.0283	35.3357	TC0100010155.hg.1	SEMA4A	sema domain, immunoglobulin domain (Ig), transmembrane domain (TM) and short cytoplasmic domain, (semaphorin) 4A	NM_001193300	Hs.408846
0.0002705	0.0283	35.3357	TC0100013636.hg.1	RNF19B	ring finger protein 19B	NM_001127361	Hs.591504
0.0003696	0.0318	31.4465	TC0100008874.hg.1	PRKACB	protein kinase, cAMP-dependent, catalytic, beta	NM_001242857	Hs.487325
0.0003767	0.0321	31.1526	TC0100016786.hg.1	UCHL5	ubiquitin C-terminal hydrolase L5	NM_001199261	Hs.145469
0.00045	0.0347	28.8184	TC0100012315.hg.1	NLRP3	NLR family, pyrin domain containing 3	NM_001079821	Hs.159483
0.0006698	0.0378	26.455	TC0100006812.hg.1	KIF1B	kinesin family member 1B	NM_015074	Hs.97858
0.0006679	0.0378	26.455	TC0100015872.hg.1	S100A14	S100 calcium binding protein A14	NM_020672	Hs.288998
0.0007721	0.0396	25.2525	TC0100016363.hg.1	METTL18	methyltransferase like 18	NM_033418	Hs.33922
0.0010365	0.0441	22.6757	TC0100007471.hg.1	RPS6KA1	Zhang2013 ALT_ACCEPTOR, ALT_DONOR, coding, INTERNAL, intronic best transcript NM_002953	hsa_circ_0092329
0.0010759	0.0448	22.3214	TC0100015558.hg.1	PPIAL4E	peptidylprolyl isomerase A (cyclophilin A)-like 4E	ENST00000581164	Hs.719884
0.0011437	0.0455	21.978	TC0100008105.hg.1	PLK3	polo-like kinase 3	NM_004073	Hs.632415
0.0012672	0.0473	21.1416	TC0100014937.hg.1	FAM69A	family with sequence similarity 69, member A	NM_001006605	Hs.180946
0.0013348	0.0481	20.79	TC0100010565.hg.1	GORAB	golgin, RAB6-interacting	NM_001146039	Hs.183702
0.0015006	0.049	20.4082	TC0100015265.hg.1	DENND2D	DENN/MADD domain containing 2D	NM_001271833	Hs.557850
0.0016295	0.051	19.6078	TC0100009913.hg.1	ADAMTSL4	ADAMTS like 4	NM_001288607	Hs.516243
0.0018192	0.0531	18.8324	TC0100015810.hg.1	MRPL9	mitochondrial ribosomal protein L9	NM_001300733	Hs.288936
0.0018678	0.054	18.5185	TC0100018408.hg.1	PRAMEF27	PRAME family member 27	NM_001300891
0.0019085	0.0546	18.315	TC0100014566.hg.1	ANKRD13C	ankyrin repeat domain 13C	NM_030816	Hs.744989
0.0020257	0.0561	17.8253	TC0100015921.hg.1	ADAR	adenosine deaminase, RNA-specific	NM_001025107	Hs.12341
0.0022449	0.0583	17.1527	TC0100012496.hg.1	NADK	NAD kinase	NM_001198993	Hs.654792
0.0024259	0.0606	16.5017	TC0100018483.hg.1	HIST2H2BE	histone cluster 2, H2be	NM_003528	Hs.2178
0.0025667	0.0619	16.1551	TC0100009555.hg.1	CD2	CD2 molecule	NM_001767	Hs.523500
0.0025492	0.0619	16.1551	TC0100007676.hg.1	LCK	LCK proto-oncogene, Src family tyrosine kinase	NM_001042771	Hs.470627
0.0025829	0.0621	16.1031	TC0100010032.hg.1	S100A9	S100 calcium binding protein A9	NM_002965	Hs.112405
0.0025853	0.0621	16.1031	TC0100007980.hg.1	CTPS1	CTP synthase 1	NM_001301237	Hs.473087
0.0028628	0.0644	15.528	TC0100010939.hg.1	PLA2G4A	phospholipase A2, group IVA (cytosolic, calcium-dependent)	NM_001311193	Hs.497200
0.0029858	0.0659	15.1745	TC0100009040.hg.1	RPAP2	RNA polymerase II associated protein 2	NM_024813	Hs.444421
0.0031274	0.0667	14.9925	TC0100009866.hg.1	FCGR1A	Fc fragment of IgG, high affinity Ia, receptor (CD64)	NM_000566	Hs.77424
0.003092	0.0667	14.9925	TC0100008602.hg.1	CACHD1	cache domain containing 1	NM_001293274	Hs.443891
0.0035063	0.0703	14.2248	TC0100013205.hg.1	ECE1	endothelin converting enzyme 1	NM_001113347	Hs.195080
0.0036391	0.0712	14.0449	TC0100007540.hg.1	THEMIS2	thymocyte selection associated family member 2	NM_001039477	Hs.10649
0.0041459	0.075	13.3333	TC0100013369.hg.1	STMN1	stathmin 1	NM_001145454	Hs.209983
0.0044123	0.0769	13.0039	TC0100010007.hg.1	LCE1F	late cornified envelope 1F	NM_178354	Hs.553712
0.0045867	0.0786	12.7226	TC0100007243.hg.1	ALPL	alkaline phosphatase, liver/bone/kidney	NM_000478	Hs.75431
0.004719	0.0793	12.6103	TC0100008536.hg.1	INADL	InaD-like (Drosophila)	NM_176877	Hs.478125
0.0050675	0.0817	12.2399	TC0100017788.hg.1	TARBP1	TAR (HIV-1) RNA binding protein 1	NM_005646	Hs.498115
0.0051574	0.0819	12.21	TC0100014755.hg.1	CTBS	chitobiase, di-N-acetyl-	NM_004388	Hs.513557
0.0060196	0.087	11.4943	TC0100006805.hg.1	RBP7	retinol binding protein 7, cellular	NM_052960	Hs.422688
0.0061259	0.0875	11.4286	TC0100018310.hg.1	FCGR2B	Fc fragment of IgG, low affinity IIb, receptor (CD32)	NM_001002273	Hs.654395
0.0061783	0.0879	11.3766	TC0100017064.hg.1	NUAK2	NUAK family, SNF1-like kinase, 2	NM_030952	Hs.497512
0.0067597	0.0916	10.917	TC0100015577.hg.1	PPIAL4F	peptidylprolyl isomerase A (cyclophilin A)-like 4F	NM_001164262	Hs.723812
0.0067931	0.0916	10.917	TC0100006725.hg.1	PER3	period circadian clock 3	NM_001289861	Hs.162200
0.0068019	0.0917	10.9051	TC0100011316.hg.1	NFASC	neurofascin	NM_001005388	Hs.13349
0.0068451	0.0919	10.8814	TC0100008885.hg.1	SPATA1	spermatogenesis associated 1	NM_001310156	Hs.584956
0.0070103	0.0931	10.7411	TC0100016135.hg.1	SLAMF6	SLAM family member 6	NM_001184714	Hs.492348
0.0071006	0.0939	10.6496	TC0100010360.hg.1	HSPA6	heat shock 70kDa protein 6 (HSP70B)	NM_002155	Hs.654614
0.0073974	0.0955	10.4712	TC0100015856.hg.1	S100A12	S100 calcium binding protein A12	NM_005621	Hs.19413
0.0074584	0.0958	10.4384	TC0100015194.hg.1	SORT1	sortilin 1	NM_001205228	Hs.485195
0.0083225	0.0997	10.0301	TC0100009403.hg.1	CHI3L2	chitinase 3-like 2	NM_001025197	Hs.514840
0.0083977	0.0998	10.02	TC0100007105.hg.1	PADI4	peptidyl arginine deiminase, type IV	NM_012387	Hs.522969
2.11e-05	0.019	52.6316	TC1000007396.hg.1	BMS1	BMS1 ribosome biogenesis factor	NM_014753	Hs.10848
6.95e-05	0.022	45.4545	TC1000007471.hg.1	ALOX5	arachidonate 5-lipoxygenase	NM_000698	Hs.89499
0.0001229	0.0231	43.29	TC1000010914.hg.1	PPA1	pyrophosphatase (inorganic) 1	NM_021129	Hs.437403
0.00028	0.0283	35.3357	TC1000008744.hg.1	TRIM8	tripartite motif containing 8	NM_030912	Hs.336810
0.0003768	0.0321	31.1526	TC1000012389.hg.1	ADAM8	ADAM metallopeptidase domain 8	NM_001109	Hs.501574
0.0004476	0.0347	28.8184	TC1000009296.hg.1	PTPRE	protein tyrosine phosphatase, receptor type, E	NM_006504	Hs.127022
0.0005423	0.0364	27.4725	TC1000009149.hg.1	PLEKHA1	pleckstrin homology domain containing, family A (phosphoinositide binding specific) member 1	NM_001001974	Hs.643512
0.0007555	0.0391	25.5754	TC1000011469.hg.1	NOC3L	NOC3-like DNA replication regulator	NM_022451	Hs.74899
0.0009078	0.0414	24.1546	TC1000012117.hg.1	CHST15	carbohydrate (N-acetylgalactosamine 4-sulfate 6-O) sulfotransferase 15	NM_001270764	Hs.287537
0.0011732	0.046	21.7391	TC1000009880.hg.1	NMT2	N-myristoyltransferase 2	NM_001308295	Hs.60339
0.0014258	0.0487	20.5339	TC1000010870.hg.1	SRGN	Memczak2013 ANTISENSE, coding, INTERNAL, UTR3 best transcript NM_002727	hsa_circ_0000242
0.0022845	0.0588	17.0068	TC1000006652.hg.1	PFKFB3	6-phosphofructo-2-kinase/fructose-2,6-biphosphatase 3	NM_001145443	Hs.195471
0.0044846	0.0777	12.87	TC1000011749.hg.1	ITPRIP	inositol 1,4,5-trisphosphate receptor interacting protein	NM_001272012	Hs.523252
0.0051008	0.0817	12.2399	TC1000012577.hg.1	LIPA	lipase A, lysosomal acid, cholesterol esterase	NM_000235	Hs.643030
0.0052716	0.0822	12.1655	TC1000007885.hg.1	SRGN	Transcript Identified by AceView, Entrez Gene ID(s) 5552	SRGN
0.0053349	0.0828	12.0773	TC1000006803.hg.1	CAMK1D	Memczak2013 ALT_ACCEPTOR, ALT_DONOR, coding, INTERNAL, intronic best transcript NM_020397	hsa_circ_0000215
0.0053496	0.0828	12.0773	TC1000012542.hg.1	ZNF438	zinc finger protein 438	NM_001143766	Hs.660642
0.0056016	0.0848	11.7925	TC1000011398.hg.1	HTR7	5-hydroxytryptamine (serotonin) receptor 7, adenylate cyclase-coupled	NM_000872	Hs.73739
0.0058346	0.0858	11.655	TC1000006802.hg.1	CAMK1D	calcium/calmodulin-dependent protein kinase ID	NM_020397	Hs.659517
0.0066119	0.0903	11.0742	TC1000006434.hg.1	ZMYND11	zinc finger, MYND-type containing 11	NM_001202464	Hs.292265
1.62e-05	0.019	52.6316	TC1100009824.hg.1	CARS	cysteinyl-tRNA synthetase	NM_001014437	Hs.274873
2.67e-05	0.0212	47.1698	TC1100008385.hg.1	RELT	RELT tumor necrosis factor receptor	NM_032871	Hs.533720
4.3e-05	0.0217	46.0829	TC1100011157.hg.1	PPP1R14B	protein phosphatase 1, regulatory (inhibitor) subunit 14B	NM_138689	Hs.523760
0.0001198	0.0231	43.29	TC1100008010.hg.1	CDC42EP2	CDC42 effector protein (Rho GTPase binding) 2	NM_006779	Hs.343380
0.0001305	0.0238	42.0168	TC1100011014.hg.1	SLC15A3	solute carrier family 15 (oligopeptide transporter), member 3	NM_016582	Hs.237856
0.0001393	0.0238	42.0168	TC1100012976.hg.1	NUCB2	nucleobindin 2	NM_005013	Hs.654599
0.0001734	0.0251	39.8406	TC1100011744.hg.1	GAB2	GRB2-associated binding protein 2	NM_012296	Hs.429434
0.0001714	0.0251	39.8406	TC1100009202.hg.1	CD3G	CD3g molecule, gamma (CD3-TCR complex)	NM_000073	Hs.2259
0.0002072	0.0257	38.9105	TC1100013205.hg.1	ARAP1	ArfGAP with RhoGAP domain, ankyrin repeat and PH domain 1	NM_001040118	Hs.503165
0.0004745	0.035	28.5714	TC1100009962.hg.1	FAM160A2	family with sequence similarity 160, member A2	NM_001098794	Hs.501793
0.0005163	0.0363	27.5482	TC1100007826.hg.1	BEST1	bestrophin 1	NM_001139443	Hs.712676
0.0006739	0.0378	26.455	TC1100007139.hg.1	METTL15	methyltransferase like 15	NM_001113528	Hs.243326
0.0008324	0.0407	24.57	TC1100013012.hg.1	STX3	syntaxin 3	NM_001178040	Hs.180711
0.0008289	0.0407	24.57	TC1100011829.hg.1	CREBZF	CREB/ATF bZIP transcription factor	NM_001039618	Hs.535319
0.0010319	0.044	22.7273	TC1100009306.hg.1	SC5D	sterol-C5-desaturase	NM_001024956	Hs.287749
0.0012418	0.0467	21.4133	TC1100012677.hg.1	OR8B12	olfactory receptor, family 8, subfamily B, member 12	NM_001005195	Hs.553634
0.0013305	0.0481	20.79	TC1100006487.hg.1	TALDO1	transaldolase 1	NM_006755	Hs.438678
0.00142	0.0487	20.5339	TC1100006658.hg.1	OR52K1	olfactory receptor, family 52, subfamily K, member 1	NM_001005171	Hs.553726
0.0014948	0.0489	20.4499	TC1100006791.hg.1	RPL27A	ribosomal protein L27a	NM_000990	Hs.523463
0.0015353	0.0497	20.1207	TC1100013221.hg.1	CASP1	caspase 1	NM_001223	Hs.2490
0.0016058	0.0508	19.685	TC1100007772.hg.1	MS4A12	membrane-spanning 4-domains, subfamily A, member 12	NM_001164470	Hs.272789
0.002524	0.0616	16.2338	TC1100011250.hg.1	AP5B1	adaptor-related protein complex 5, beta 1 subunit	NM_138368	Hs.591957
0.0029185	0.065	15.3846	TC1100012166.hg.1	CASP5	caspase 5	NM_001136109	Hs.213327
0.0033499	0.0687	14.556	TC1100011611.hg.1	PGM2L1	phosphoglucomutase 2-like 1	NM_173582	Hs.26612
0.0042996	0.0763	13.1062	TC1100009880.hg.1	TRIM21	tripartite motif containing 21	NM_003141	Hs.532357
0.0043957	0.0768	13.0208	TC1100008886.hg.1	TMEM133	transmembrane protein 133	NM_032021	Hs.44004
0.0045982	0.0788	12.6904	TC1100012478.hg.1	CD3D	CD3d molecule, delta (CD3-TCR complex)	NM_000732	Hs.504048
0.0047261	0.0793	12.6103	TC1100012686.hg.1	ESAM	endothelial cell adhesion molecule	NM_138961	Hs.173840
0.0049485	0.0808	12.3762	TC1100007951.hg.1	CCDC88B	coiled-coil domain containing 88B	NM_032251	Hs.98564
0.0051028	0.0817	12.2399	TC1100012516.hg.1	CCDC153	coiled-coil domain containing 153	NM_001145018	Hs.114777
0.0051077	0.0817	12.2399	TC1100010175.hg.1	RRAS2	related RAS viral (r-ras) oncogene homolog 2	NM_001102669	Hs.502004
0.0052558	0.0822	12.1655	TC1100009453.hg.1	ST3GAL4	ST3 beta-galactoside alpha-2,3-sialyltransferase 4	NM_001254757	Hs.591947
0.0060914	0.0874	11.4416	TC1100006831.hg.1	ADM	adrenomedullin	NM_001124	Hs.441047
0.0072633	0.0947	10.5597	TC1100012775.hg.1	ETS1	v-ets avian erythroblastosis virus E26 oncogene homolog 1	NM_001143820	Hs.369438
0.0073183	0.0949	10.5374	TC1100008652.hg.1	TMEM126A	transmembrane protein 126A	NM_001244735	Hs.533725
0.007657	0.0967	10.3413	TC1100006707.hg.1	OR52N2	olfactory receptor, family 52, subfamily N, member 2	NM_001005174	Hs.553737
1.67e-05	0.019	52.6316	TC1200010516.hg.1	SLC38A1	solute carrier family 38, member 1	NM_001077484	Hs.533770
4.16e-05	0.0217	46.0829	TC1200012617.hg.1	FGD4	FYVE, RhoGEF and PH domain containing 4	NM_001304480	Hs.117835
5.37e-05	0.022	45.4545	TC1200009722.hg.1	TNFRSF1A	tumor necrosis factor receptor superfamily, member 1A	NM_001065	Hs.279594
8.97e-05	0.0226	44.2478	TC1200006771.hg.1	CLEC2D	C-type lectin domain family 2, member D	NM_001004419	Hs.268326
0.0001076	0.0226	44.2478	TC1200009071.hg.1	PEBP1	phosphatidylethanolamine binding protein 1	NM_002567	Hs.433863
0.0001313	0.0238	42.0168	TC1200007887.hg.1	MBD6	methyl-CpG binding domain protein 6	NM_052897	Hs.524523
0.0001945	0.0257	38.9105	TC1200009903.hg.1	KLRC4-KLRK1	KLRC4-KLRK1 readthrough	NM_001199805	Hs.387787
0.0002858	0.0285	35.0877	TC1200009235.hg.1	C12orf65	chromosome 12 open reading frame 65	NM_001143905	Hs.319128
0.0003324	0.0305	32.7869	TC1200012263.hg.1	MPHOSPH9	M-phase phosphoprotein 9	NM_022782	Hs.577404
0.0007885	0.0401	24.9377	TC1200010559.hg.1	VDR	vitamin D (1,25- dihydroxyvitamin D3) receptor	NM_000376	Hs.524368
0.0008221	0.0407	24.57	TC1200012665.hg.1	THAP2	THAP domain containing, apoptosis associated protein 2	NM_031435	Hs.245798
0.0008417	0.0409	24.4499	TC1200012199.hg.1	CAMKK2	calcium/calmodulin-dependent protein kinase kinase 2, beta	NM_001270485	Hs.297343
0.000851	0.041	24.3902	TC1200007408.hg.1	TMEM117	transmembrane protein 117	NM_001286211	Hs.444668
0.0008722	0.041	24.3902	TC1200006738.hg.1	KLRG1	killer cell lectin-like receptor subfamily G, member 1	NM_005810	Hs.558446
0.0009214	0.0415	24.0964	TC1200010552.hg.1	ENDOU	endonuclease, polyU-specific	NM_001172439	Hs.997
0.0011017	0.0451	22.1729	TC1200010006.hg.1	PLBD1	phospholipase B domain containing 1	NM_024829	Hs.131933
0.001115	0.0453	22.0751	TC1200009847.hg.1	A2M	alpha-2-macroglobulin	NM_000014	Hs.212838
0.0011108	0.0453	22.0751	TC1200007061.hg.1	CMAS	cytidine monophosphate N-acetylneuraminic acid synthetase	NM_018686	Hs.311346
0.0019277	0.0547	18.2815	TC1200010109.hg.1	LDHB	lactate dehydrogenase B	NM_001174097	Hs.446149
0.0020446	0.0562	17.7936	TC1200012664.hg.1	MYRFL	myelin regulatory factor-like	NM_182530	Hs.253773
0.0030007	0.066	15.1515	TC1200007787.hg.1	OR6C3	olfactory receptor, family 6, subfamily C, member 3	NM_054104	Hs.553653
0.0034146	0.0697	14.3472	TC1200008081.hg.1	DYRK2	dual specificity tyrosine-(Y)-phosphorylation regulated kinase 2	NM_003583	Hs.173135
0.0036475	0.0712	14.0449	TC1200012593.hg.1	CLEC4A	C-type lectin domain family 4, member A	NM_016184	Hs.504657
0.0038312	0.0721	13.8696	TC1200009800.hg.1	SLC2A3	solute carrier family 2 (facilitated glucose transporter), member 3	NM_006931	Hs.419240
0.0038234	0.0721	13.8696	TC1200010413.hg.1	ABCD2	ATP binding cassette subfamily D member 2	NM_005164	Hs.117852
0.0046461	0.079	12.6582	TC1200010983.hg.1	AVIL	advillin	NM_006576	Hs.584854
0.0049666	0.0809	12.3609	TC1200012601.hg.1	SLCO1B3	solute carrier organic anion transporter family, member 1B3	NM_019844	Hs.504966
0.0052509	0.0822	12.1655	TC1200012829.hg.1	NDUFA12	NADH dehydrogenase (ubiquinone) 1 alpha subcomplex, 12	NM_001258338	Hs.506374
0.0052846	0.0823	12.1507	TC1200009846.hg.1	LINC00612	long intergenic non-protein coding RNA 612	NR_034140	Hs.408739
0.0054929	0.0838	11.9332	TC1200009796.hg.1	SLC2A14	solute carrier family 2 (facilitated glucose transporter), member 14	NM_001286233	Hs.655169
0.005621	0.0848	11.7925	TC1200011513.hg.1	CLLU1OS	chronic lymphocytic leukemia up-regulated 1 opposite strand	NM_001025232	Hs.551199
0.0056355	0.0849	11.7786	TC1200008057.hg.1	IRAK3	interleukin 1 receptor associated kinase 3	NM_001142523	Hs.369265
0.0064522	0.0893	11.1982	TC1200009252.hg.1	TCTN2	tectonic family member 2	NM_001143850	Hs.167165
0.0071218	0.094	10.6383	TC1200012247.hg.1	HCAR2	hydroxycarboxylic acid receptor 2	NM_177551	Hs.524812
0.007578	0.0965	10.3627	TC1200012668.hg.1	TRHDE	thyrotropin-releasing hormone degrading enzyme	NM_013381	Hs.199814
0.008129	0.0988	10.1215	TC1200011385.hg.1	LIN7A	lin-7 homolog A (C. elegans)	NM_004664	Hs.144333
0.008126	0.0988	10.1215	TC1200011598.hg.1	HAL	histidine ammonia-lyase	NM_001258333	Hs.190783
0.0002867	0.0285	35.0877	TC1300009597.hg.1	GPR18	G protein-coupled receptor 18	NM_001098200	Hs.741589
0.0003536	0.0312	32.0513	TC1300006799.hg.1	FRY	FRY microtubule binding protein	NM_023037	Hs.507669
0.0006029	0.0374	26.738	TC1300007845.hg.1	CLYBL	citrate lyase beta like	NM_206808	Hs.655642
0.0009352	0.0419	23.8663	TC1300009980.hg.1	LMO7	LIM domain 7	NM_001306080	Hs.207631
0.0009999	0.0436	22.9358	TC1300008936.hg.1	SPRYD7	SPRY domain containing 7	NM_001127482	Hs.44235
0.0010581	0.0447	22.3714	TC1300010037.hg.1	KIAA0226L	KIAA0226-like	NM_001286761	Hs.98117
0.0014606	0.0487	20.5339	TC1300007171.hg.1	ARL11	ADP-ribosylation factor like GTPase 11	NM_138450	Hs.558599
0.0019855	0.0555	18.018	TC1300008635.hg.1	CSNK1A1L	casein kinase 1, alpha 1-like	NM_145203	Hs.512897
0.002483	0.0615	16.2602	TC1300009993.hg.1	BIVM	basic, immunoglobulin-like variable motif containing	NM_001159596	Hs.288809
0.0028018	0.0641	15.6006	TC1300008329.hg.1	SACS	sacsin molecular chaperone	NM_001278055	Hs.159492
0.0042586	0.0761	13.1406	TC1300007208.hg.1	RNASEH2B	ribonuclease H2, subunit B	NM_001142279	Hs.306291
0.0043406	0.0766	13.0548	TC1300009249.hg.1	KLF12	Kruppel-like factor 12	NM_007249	Hs.373857
0.0047332	0.0794	12.5945	TC1300009273.hg.1	COMMD6	COMM domain containing 6	NM_001287392	Hs.508266
0.0065578	0.0898	11.1359	TC1300007731.hg.1	GPR180	G protein-coupled receptor 180	NM_180989	Hs.439363
0.0082532	0.0992	10.0806	TC1300008894.hg.1	RCBTB2	regulator of chromosome condensation (RCC1) and BTB (POZ) domain containing protein 2	NM_001268	Hs.652712
0.0001682	0.0251	39.8406	TC1400010649.hg.1	VRK1	vaccinia related kinase 1	NM_003384	Hs.422662
0.0002278	0.0267	37.4532	TC1400010777.hg.1	TC2N	tandem C2 domains, nuclear	NM_001128595	Hs.510262
0.0002605	0.0281	35.5872	TC1400010594.hg.1	FAM177A1	family with sequence similarity 177, member A1	ENST00000553901	Hs.446357
0.0003422	0.0308	32.4675	TC1400006664.hg.1	REM2	RAS (RAD and GEM)-like GTP binding 2	NM_173527	Hs.444911
0.0004196	0.0336	29.7619	TC1400007466.hg.1	FUT8	fucosyltransferase 8 (alpha (1,6) fucosyltransferase)	NM_004480	Hs.597649
0.0004912	0.0358	27.933	TC1400009190.hg.1	GNPNAT1	glucosamine-phosphate N-acetyltransferase 1	NM_198066	Hs.478025
0.0005387	0.0364	27.4725	TC1400010019.hg.1	MOAP1	modulator of apoptosis 1	NM_022151	Hs.24719
0.0006666	0.0378	26.455	TC1400010741.hg.1	RPS29	ribosomal protein S29	NM_001030001	Hs.156367
0.0007662	0.0395	25.3165	TC1400007172.hg.1	STYX	serine/threonine/tyrosine interacting protein	NM_001130701	Hs.364980
0.0007804	0.0398	25.1256	TC1400010586.hg.1	LTB4R	leukotriene B4 receptor	NM_001143919	Hs.567248
0.0013362	0.0481	20.79	TC1400006663.hg.1	LRP10	LDL receptor related protein 10	NM_014045	Hs.525232
0.0016521	0.0512	19.5312	TC1400007259.hg.1	PELI2	pellino E3 ubiquitin protein ligase family member 2	NM_021255	Hs.657926
0.0017106	0.0517	19.3424	TC1400007595.hg.1	SIPA1L1	signal-induced proliferation-associated 1 like 1	NM_001284245	Hs.654657
0.0017282	0.052	19.2308	TC1400007133.hg.1	ABHD12B	abhydrolase domain containing 12B	NM_001206673	Hs.271896
0.0018355	0.0533	18.7617	TC1400010071.hg.1	CLMN	calmin (calponin-like, transmembrane)	NM_024734	Hs.301478
0.0018657	0.054	18.5185	TC1400009391.hg.1	WDR89	WD repeat domain 89	NM_001008726	Hs.655666
0.0021077	0.0569	17.5747	TC1400008193.hg.1	EVL	Enah/Vasp-like	NM_016337	Hs.125867
0.0021119	0.057	17.5439	TC1400010617.hg.1	PRKCH	protein kinase C, eta	NM_006255	Hs.333907
0.0023436	0.0593	16.8634	TC1400008349.hg.1	TECPR2	tectonin beta-propeller repeat containing 2	NM_001172631	Hs.195667
0.0025059	0.0615	16.2602	TC1400007732.hg.1	VASH1	vasohibin 1	NM_014909	Hs.525479
0.0026909	0.063	15.873	TC1400008013.hg.1	SLC24A4	solute carrier family 24 (sodium/potassium/calcium exchanger), member 4	NM_153646	Hs.385530
0.0031495	0.0668	14.9701	TC1400009684.hg.1	ALDH6A1	aldehyde dehydrogenase 6 family, member A1	NM_001278593	Hs.293970
0.0043905	0.0768	13.0208	TC1400010714.hg.1	HAUS4	HAUS augmin like complex subunit 4	NM_001166269	Hs.442782
0.0046398	0.079	12.6582	TC1400009147.hg.1	PYGL	phosphorylase, glycogen, liver	NM_001163940	Hs.282417
0.0051029	0.0817	12.2399	TC1400009123.hg.1	SOS2	SOS Ras/Rho guanine nucleotide exchange factor 2	NM_006939	Hs.291533
0.0055004	0.0838	11.9332	TC1400009732.hg.1	C14orf1	chromosome 14 open reading frame 1	NM_007176	Hs.15106
0.0055706	0.0844	11.8483	TC1400010156.hg.1	BCL11B	B-cell CLL/lymphoma 11B (zinc finger protein)	NM_001282237	Hs.709690
0.0059015	0.0863	11.5875	TC1400009957.hg.1	NRDE2	NRDE-2, necessary for RNA interference, domain containing	NM_017970	Hs.528131
0.006748	0.0916	10.917	TC1400006519.hg.1	APEX1	APEX nuclease (multifunctional DNA repair enzyme) 1	NM_001244249	Hs.73722
0.0076553	0.0967	10.3413	TC1400007036.hg.1	PRPF39	pre-mRNA processing factor 39	NM_017922	Hs.274337
4.5e-06	0.0138	72.4638	TC1500006683.hg.1	APBA2	amyloid beta (A4) precursor protein-binding, family A, member 2	NM_001130414	Hs.618112
1.28e-05	0.019	52.6316	TC1500007874.hg.1	C15orf39	chromosome 15 open reading frame 39	NM_015492	Hs.17936
4.02e-05	0.0217	46.0829	TC1500010655.hg.1	CHSY1	chondroitin sulfate synthase 1	NM_014918	Hs.110488
3.38e-05	0.0217	46.0829	TC1500010672.hg.1	TARSL2	threonyl-tRNA synthetase-like 2	NM_152334	Hs.657163
6.76e-05	0.022	45.4545	TC1500008339.hg.1	FES	FES proto-oncogene, tyrosine kinase	NM_001143783	Hs.7636
6.02e-05	0.022	45.4545	TC1500010783.hg.1	SEMA4B	sema domain, immunoglobulin domain (Ig), transmembrane domain (TM) and short cytoplasmic domain, (semaphorin) 4B	NM_020210	Hs.474935
0.0002629	0.0281	35.5872	TC1500007926.hg.1	RCN2	reticulocalbin 2, EF-hand calcium binding domain	NM_001271837	Hs.79088
0.0005476	0.0365	27.3973	TC1500007355.hg.1	AQP9	aquaporin 9	NM_020980	Hs.104624
0.0006897	0.0383	26.1097	TC1500010754.hg.1	PLEKHO2	pleckstrin homology domain containing, family O member 2	NM_001195059	Hs.709337
0.0008511	0.041	24.3902	TC1500007866.hg.1	PPCDC	phosphopantothenoylcysteine decarboxylase	NM_001301101	Hs.458922
0.0012186	0.0464	21.5517	TC1500010730.hg.1	HYPK	huntingtin interacting protein K	NM_001199885	Hs.730672
0.0013361	0.0481	20.79	TC1500006870.hg.1	C15orf41	chromosome 15 open reading frame 41	NM_001130010	Hs.48348
0.0013336	0.0481	20.79	TC1500008706.hg.1	TUBGCP5	tubulin, gamma complex associated protein 5	ENST00000610294	Hs.533898
0.0021985	0.0578	17.301	TC1500007735.hg.1	LRRC49	leucine rich repeat containing 49	NM_001199017	Hs.12692
0.0022419	0.0583	17.1527	TC1500009446.hg.1	LEO1	LEO1 homolog, Paf1/RNA polymerase II complex component	NM_001286430	Hs.567662
0.0023957	0.0602	16.6113	TC1500010691.hg.1	NIPA1	non imprinted in Prader-Willi/Angelman syndrome 1	NM_001142275	Hs.511797
0.0044451	0.0772	12.9534	TC1500006902.hg.1	FAM98B	family with sequence similarity 98, member B	NM_173611	Hs.744003
0.0057435	0.0852	11.7371	TC1500009904.hg.1	TLE3	transducin-like enhancer of split 3	NM_001105192	Hs.287362
0.0065107	0.0895	11.1732	TC1500009567.hg.1	LOC101928694	uncharacterized LOC101928694	NR_120338
1.92e-05	0.019	52.6316	TC1600008607.hg.1	PLCG2	phospholipase C, gamma 2 (phosphatidylinositol-specific)	NM_002661	Hs.413111
9.54e-05	0.0226	44.2478	TC1600006550.hg.1	TMEM204	transmembrane protein 204	NM_001256541	Hs.459652
0.00044	0.0344	29.0698	TC1600011408.hg.1	CKLF	chemokine-like factor	NM_001040138	Hs.15159
0.0009215	0.0415	24.0964	TC1600006656.hg.1	MMP25	matrix metallopeptidase 25	NM_022468	Hs.654979
0.0009629	0.0426	23.4742	TC1600007193.hg.1	POLR3E	polymerase (RNA) III (DNA directed) polypeptide E (80kD)	NM_001258033	Hs.460298
0.0012701	0.0473	21.1416	TC1600011520.hg.1	SEPT1	septin 1	NM_052838	Hs.632176
0.0014159	0.0487	20.5339	TC1600007345.hg.1	APOBR	apolipoprotein B receptor	NM_018690	Hs.200333
0.0014438	0.0487	20.5339	TC1600007803.hg.1	CNEP1R1	CTD nuclear envelope phosphatase 1 regulatory subunit 1	NM_001281789	Hs.59134
0.0016113	0.0508	19.685	TC1600006760.hg.1	UBN1	ubinuclein 1	NM_001079514	Hs.440219
0.0016809	0.0512	19.5312	TC1600008007.hg.1	ADGRG3	adhesion G protein-coupled receptor G3	NM_001308360	Hs.383403
0.001823	0.0531	18.8324	TC1600007931.hg.1	LPCAT2	lysophosphatidylcholine acyltransferase 2	NM_017839	Hs.460857
0.0018858	0.0542	18.4502	TC1600011406.hg.1	CKLF-CMTM1	CKLF-CMTM1 readthrough	NM_001202509	Hs.698621
0.0024992	0.0615	16.2602	TC1600007531.hg.1	ITGAX	integrin alpha X	NM_000887	Hs.248472
0.0031056	0.0667	14.9925	TC1600008220.hg.1	UTP4	UTP4 small subunit (SSU) processome component	NM_032830	Hs.461113
0.0031065	0.0667	14.9925	TC1600006658.hg.1	IL32	interleukin 32	NM_001012631	Hs.943
0.0033256	0.0685	14.5985	TC1600011552.hg.1	CTRL	chymotrypsin-like	NM_001907	Hs.654546
0.0034198	0.0697	14.3472	TC1600007528.hg.1	ITGAM	integrin, alpha M (complement component 3 receptor 3 subunit)	NM_000632	Hs.172631
0.0034884	0.0701	14.2653	TC1600011508.hg.1	CDR2	cerebellar degeneration related protein 2	NM_001802	Hs.513430
0.0042848	0.0762	13.1234	TC1600008126.hg.1	CMTM2	CKLF-like MARVEL transmembrane domain containing 2	NM_001199317	Hs.195685
0.0043299	0.0765	13.0719	TC1600011478.hg.1	TMEM186	transmembrane protein 186	NM_015421	Hs.513330
0.0056172	0.0848	11.7925	TC1600011290.hg.1	VPS9D1	VPS9 domain containing 1	NM_004913	Hs.164410
0.0056819	0.0852	11.7371	TC1600009935.hg.1	SPN	Memczak2013 ANTISENSE, CDS, coding, INTERNAL best transcript NM_003123	hsa_circ_0000685
0.0072505	0.0947	10.5597	TC1600008661.hg.1	CRISPLD2	cysteine-rich secretory protein LCCL domain containing 2	NM_031476	Hs.513779
0.0080735	0.0985	10.1523	TC1600010409.hg.1	BBS2	Bardet-Biedl syndrome 2	NM_031885	Hs.333738
6.35e-05	0.022	45.4545	TC1700008738.hg.1	PRKAR1A	Memczak2013 ALT_ACCEPTOR, ALT_DONOR, coding, INTERNAL, intronic best transcript NM_212471	hsa_circ_0000800
0.0001372	0.0238	42.0168	TC1700011708.hg.1	CD300LF	CD300 molecule-like family member f	NM_001289082	Hs.567706
0.0001368	0.0238	42.0168	TC1700007791.hg.1	RARA	retinoic acid receptor, alpha	NM_000964	Hs.654583
0.0001541	0.0245	40.8163	TC1700012110.hg.1	SECTM1	secreted and transmembrane 1	NM_003004	Hs.558009
0.0002013	0.0257	38.9105	TC1700010827.hg.1	GRN	Memczak2013 ANTISENSE, CDS, coding, INTERNAL best transcript NM_002087	hsa_circ_0000774
0.0002068	0.0257	38.9105	TC1700010222.hg.1	PHF12	PHD finger protein 12	NM_001033561	Hs.444173
0.0003155	0.0298	33.557	TC1700011171.hg.1	COX11	COX11 cytochrome c oxidase copper chaperone	NM_001162861	Hs.591171
0.0003929	0.0324	30.8642	TC1700009049.hg.1	PGS1	phosphatidylglycerophosphate synthase 1	NM_024419	Hs.654671
0.0006594	0.0378	26.455	TC1700011892.hg.1	TK1	thymidine kinase 1, soluble	NM_003258	Hs.515122
0.0007153	0.0386	25.9067	TC1700010221.hg.1	DHRS13	dehydrogenase/reductase (SDR family) member 13	NM_144683	Hs.631760
0.0007176	0.0386	25.9067	TC1700007451.hg.1	CPD	carboxypeptidase D	NM_001199775	Hs.446079
0.0007795	0.0398	25.1256	TC1700012295.hg.1	ARSG	arylsulfatase G	NM_001267727	Hs.437249
0.0008131	0.0407	24.57	TC1700006660.hg.1	KIF1C	kinesin family member 1C	NM_006612	Hs.435120
0.0008312	0.0407	24.57	TC1700007585.hg.1	SLFN5	schlafen family member 5	NM_144975	Hs.709347
0.0008856	0.041	24.3902	TC1700011281.hg.1	SKA2	spindle and kinetochore associated complex subunit 2	NM_001100595	Hs.463607
0.0009007	0.0414	24.1546	TC1700007997.hg.1	GRN	granulin	NM_002087	Hs.514220
0.0009713	0.0428	23.3645	TC1700012192.hg.1	NDEL1	nudE neurodevelopment protein 1-like 1	ENST00000579150	Hs.372123
0.0010299	0.044	22.7273	TC1700007716.hg.1	MLLT6	myeloid/lymphoid or mixed-lineage leukemia; translocated to, 6	ENST00000611305	Hs.91531
0.0011909	0.0463	21.5983	TC1700011208.hg.1	TRIM25	tripartite motif containing 25	NM_005082	Hs.528952
0.0014436	0.0487	20.5339	TC1700008378.hg.1	MSI2	musashi RNA binding protein 2	NM_138962	Hs.658922
0.0014817	0.0488	20.4918	TC1700009236.hg.1	SLC16A3	solute carrier family 16 (monocarboxylate transporter), member 3	NM_001042422	Hs.500761
0.0014846	0.0488	20.4918	TC1700010982.hg.1	SKAP1	src kinase associated phosphoprotein 1	NM_001075099	Hs.316931
0.0015139	0.0492	20.3252	TC1700008328.hg.1	STXBP4	syntaxin binding protein 4	NM_178509	Hs.35199
0.0015564	0.0499	20.0401	TC1700010800.hg.1	MPP3	membrane protein, palmitoylated 3	NM_001932	Hs.396566
0.0016585	0.0512	19.5312	TC1700006772.hg.1	KDM6B	lysine (K)-specific demethylase 6B	NM_001080424	Hs.223678
0.0020603	0.0563	17.762	TC1700011903.hg.1	SOCS3	suppressor of cytokine signaling 3	NM_003955	Hs.527973
0.002073	0.0566	17.6678	TC1700008995.hg.1	SEPT9	septin 9	NM_001113491	Hs.440932
0.0026235	0.0623	16.0514	TC1700007403.hg.1	FLOT2	Memczak2013 ANTISENSE, CDS, coding, INTERNAL, intronic best transcript NM_004475	hsa_circ_0000747
0.0026677	0.0629	15.8983	TC1700011423.hg.1	FTSJ3	FtsJ homolog 3 (E. coli)	NM_017647	Hs.463785
0.002811	0.0641	15.6006	TC1700006653.hg.1	GP1BA	glycoprotein Ib (platelet), alpha polypeptide	NM_000173	Hs.1472
0.0034872	0.0701	14.2653	TC1700008897.hg.1	MRPS7	mitochondrial ribosomal protein S7	NM_015971	Hs.71787
0.0037001	0.0718	13.9276	TC1700008769.hg.1	KCNJ2	potassium channel, inwardly rectifying subfamily J, member 2	NM_000891	Hs.1547
0.0041224	0.0749	13.3511	TC1700012366.hg.1	TBC1D27	TBC1 domain family, member 27	OTTHUMT00000131472
0.0041198	0.0749	13.3511	TC1700008228.hg.1	ITGA3	integrin alpha 3	NM_002204	Hs.265829
0.0049466	0.0808	12.3762	TC1700009402.hg.1	SMYD4	SET and MYND domain containing 4	NM_052928	Hs.514602
0.0054954	0.0838	11.9332	TC1700006773.hg.1	TMEM88	transmembrane protein 88	NM_203411	Hs.389669
0.0055616	0.0844	11.8483	TC1700009383.hg.1	PITPNA	Memczak2013 ALT_ACCEPTOR, ALT_DONOR, coding, INTERNAL, intronic best transcript NM_006224	hsa_circ_0000730
0.0057275	0.0852	11.7371	TC1700012032.hg.1	LINC00482	long intergenic non-protein coding RNA 482	NR_038080	Hs.631762
0.0061178	0.0875	11.4286	TC1700007930.hg.1	RPL27	ribosomal protein L27	NM_000988	Hs.514196
0.0063494	0.0891	11.2233	TC1700009554.hg.1	ZNF594	zinc finger protein 594	NM_032530	Hs.658402
0.0065039	0.0895	11.1732	TC1700010218.hg.1	FLOT2	flotillin 2	NM_004475	Hs.514038
0.0078147	0.0973	10.2775	TC1700010690.hg.1	NT5C3B	5-nucleotidase, cytosolic IIIB	NM_052935	Hs.237536
0.0001076	0.0226	44.2478	TC1800006788.hg.1	MC5R	melanocortin 5 receptor	NM_005913	Hs.248145
0.0007195	0.0386	25.9067	TC1800008385.hg.1	DSC3	desmocollin 3	NM_001941	Hs.41690
0.0012365	0.0467	21.4133	TC1800008580.hg.1	PSTPIP2	proline-serine-threonine phosphatase interacting protein 2	NM_024430	Hs.567384
0.0037969	0.0721	13.8696	TC1800008349.hg.1	CHST9	carbohydrate (N-acetylgalactosamine 4-0) sulfotransferase 9	NM_001256316	Hs.44584
0.0059478	0.0867	11.534	TC1800008595.hg.1	LOXHD1	lipoxygenase homology domains 1	NM_001145472	Hs.345877
0.0063611	0.0891	11.2233	TC1800006937.hg.1	TAF4B	TAF4b RNA polymerase II, TATA box binding protein (TBP)-associated factor, 105kDa	NM_001293725	Hs.369519
0.0078272	0.0973	10.2775	TC1800006657.hg.1	VAPA	Memczak2013 ALT_ACCEPTOR, ALT_DONOR, coding, INTERNAL, intronic best transcript NM_003574	hsa_circ_0000828
3.53e-05	0.0217	46.0829	TC1900008543.hg.1	FCGRT	Fc fragment of IgG, receptor, transporter, alpha	NM_001136019	Hs.111903
6.67e-05	0.022	45.4545	TC1900010045.hg.1	BORCS8	BLOC-1 related complex subunit 8	NM_001145783	Hs.153629
9.68e-05	0.0226	44.2478	TC1900011399.hg.1	MBOAT7	membrane bound O-acyltransferase domain containing 7	NM_024298	Hs.467279
0.0001225	0.0231	43.29	TC1900008161.hg.1	CEACAM3	carcinoembryonic antigen-related cell adhesion molecule 3	NM_001277163	Hs.11
0.0001148	0.0231	43.29	TC1900007096.hg.1	JUNB	jun B proto-oncogene	NM_002229	Hs.25292
0.0001126	0.0231	43.29	TC1900010604.hg.1	RASGRP4	RAS guanyl releasing protein 4	NM_001146202	Hs.130434
0.0002626	0.0281	35.5872	TC1900010761.hg.1	CEACAM4	carcinoembryonic antigen-related cell adhesion molecule 4	ENST00000221954	Hs.12
0.0002571	0.0281	35.5872	TC1900012023.hg.1	ZNF836	zinc finger protein 836	NM_001102657	Hs.631584
0.0002677	0.0283	35.3357	TC1900008419.hg.1	C5AR2	complement component 5a receptor 2	NM_001271749	Hs.534412
0.0002802	0.0283	35.3357	TC1900009588.hg.1	ZNF121	zinc finger protein 121	NM_001008727	Hs.501537
0.000291	0.0288	34.7222	TC1900006522.hg.1	MIDN	midnolin	NM_177401	Hs.465529
0.0003468	0.0309	32.3625	TC1900009224.hg.1	C19orf35	chromosome 19 open reading frame 35	NM_198532	Hs.511803
0.0003585	0.0314	31.8471	TC1900011936.hg.1	ZNF781	zinc finger protein 781	NM_152605	Hs.722657
0.0003826	0.0321	31.1526	TC1900008544.hg.1	RCN3	reticulocalbin 3, EF-hand calcium binding domain	NM_020650	Hs.567550
0.000451	0.0347	28.8184	TC1900011926.hg.1	ZNF91	zinc finger protein 91	NM_001300951	Hs.654471
0.0004655	0.0349	28.6533	TC1900009769.hg.1	STX10	syntaxin 10	NM_001271609	Hs.43812
0.0005089	0.0363	27.5482	TC1900008184.hg.1	CIC	capicua transcriptional repressor	NM_001304815	Hs.388236
0.0005771	0.0372	26.8817	TC1900011847.hg.1	LRG1	leucine-rich alpha-2-glycoprotein 1	NM_052972	Hs.655559
0.0005853	0.0373	26.8097	TC1900008279.hg.1	BCL3	B-cell CLL/lymphoma 3	NM_005178	Hs.31210
0.0006255	0.0374	26.738	TC1900010856.hg.1	PLAUR	plasminogen activator, urokinase receptor	NM_001005376	Hs.466871
0.0006115	0.0374	26.738	TC1900011846.hg.1	PLIN5	perilipin 5	NM_001013706	Hs.131034
0.0006252	0.0374	26.738	TC1900010221.hg.1	ZNF681	zinc finger protein 681	NM_138286	Hs.399952
0.0006326	0.0376	26.5957	TC1900011379.hg.1	NLRP12	NLR family, pyrin domain containing 12	NM_001277126	Hs.631573
0.0006675	0.0378	26.455	TC1900011866.hg.1	RAB3D	RAB3D, member RAS oncogene family	NM_004283	Hs.744916
0.0006955	0.0384	26.0417	TC1900009893.hg.1	CYP4F2	cytochrome P450, family 4, subfamily F, polypeptide 2	NM_001082	Hs.558423
0.0007194	0.0386	25.9067	TC1900011679.hg.1	CYP4F3	cytochrome P450, family 4, subfamily F, polypeptide 3	NM_000896	Hs.106242
0.0008352	0.0407	24.57	TC1900009832.hg.1	ADGRE3	adhesion G protein-coupled receptor E3	NM_001289158	Hs.658712
0.0009585	0.0425	23.5294	TC1900009134.hg.1	SBNO2	strawberry notch homolog 2 (Drosophila)	NM_014963	Hs.408708
0.0010536	0.0446	22.4215	TC1900008881.hg.1	FCAR	Fc fragment of IgA receptor	ENST00000345937	Hs.659872
0.0010836	0.0448	22.3214	TC1900008623.hg.1	SIGLEC9	sialic acid binding Ig-like lectin 9	NM_001198558	Hs.245828
0.0010707	0.0448	22.3214	TC1900008755.hg.1	ZNF331	zinc finger protein 331	NM_001079906	Hs.185674
0.0010831	0.0448	22.3214	TC1900011976.hg.1	ZNF285	zinc finger protein 285	NM_001291488	Hs.709428
0.0011476	0.0455	21.978	TC1900011261.hg.1	SIGLEC6	sialic acid binding Ig-like lectin 6	NM_001177547	Hs.720304
0.0013108	0.0481	20.79	TC1900010163.hg.1	ZNF43	zinc finger protein 43	NM_001256648	Hs.534365
0.0015698	0.0503	19.8807	TC1900009198.hg.1	BTBD2	BTB (POZ) domain containing 2	NM_017797	Hs.465543
0.0017982	0.0529	18.9036	TC1900011741.hg.1	CEACAM5	carcinoembryonic antigen-related cell adhesion molecule 5	NM_001291484	Hs.709196
0.0018708	0.054	18.5185	TC1900009838.hg.1	ADGRE2	adhesion G protein-coupled receptor E2	NM_001271052	Hs.531619
0.0018857	0.0542	18.4502	TC1900008993.hg.1	ZNF304	zinc finger protein 304	NM_001290318	Hs.287374
0.00209	0.0567	17.6367	TC1900012036.hg.1	LILRB3	leukocyte immunoglobulin-like receptor, subfamily B (with TM and ITIM domains), member 3	NM_001081450	Hs.631592
0.0022147	0.058	17.2414	TC1900011255.hg.1	SIGLEC10	sialic acid binding Ig-like lectin 10	NM_001171156	Hs.284813
0.0022454	0.0583	17.1527	TC1900011705.hg.1	TDRD12	tudor domain containing 12	NM_001110822	Hs.646351
0.0022472	0.0583	17.1527	TC1900011781.hg.1	PRMT1	protein arginine methyltransferase 1	NM_001207042	Hs.20521
0.0022628	0.0585	17.094	TC1900009272.hg.1	AES	amino-terminal enhancer of split	NM_001130	Hs.515053
0.0028431	0.0642	15.5763	TC1900011947.hg.1	LRFN1	leucine rich repeat and fibronectin type III domain containing 1	NM_020862	Hs.97860
0.0034697	0.0701	14.2653	TC1900012033.hg.1	ZNF347	zinc finger protein 347	NM_001172674	Hs.467239
0.003474	0.0701	14.2653	TC1900010675.hg.1	FBL	fibrillarin	NM_001436	Hs.299002
0.0036152	0.0712	14.0449	TC1900011698.hg.1	RPSAP58	ribosomal protein SA pseudogene 58	NR_003662	Hs.560655
0.0037087	0.0718	13.9276	TC1900009947.hg.1	MYO9B	Memczak2013 ANTISENSE, CDS, coding, INTERNAL best transcript NM_004145	hsa_circ_0000908
0.0038684	0.0723	13.8313	TC1900011807.hg.1	ZNF583	zinc finger protein 583	NM_001159860	Hs.146854
0.0038611	0.0723	13.8313	TC1900011813.hg.1	ZNF548	zinc finger protein 548	NM_001172773	Hs.126905
0.0040601	0.0744	13.4409	TC1900010013.hg.1	LRRC25	leucine rich repeat containing 25	NM_145256	Hs.332156
0.0054278	0.0837	11.9474	TC1900007859.hg.1	FFAR2	free fatty acid receptor 2	NM_005306	Hs.248056
0.0056255	0.0848	11.7925	TC1900011391.hg.1	OSCAR	osteoclast associated, immunoglobulin-like receptor	NM_001282349	Hs.347655
0.0057429	0.0852	11.7371	TC1900009586.hg.1	ZNF426	zinc finger protein 426	NM_001300883	Hs.594011
0.0060379	0.087	11.4943	TC1900012038.hg.1	LILRA6	leukocyte immunoglobulin-like receptor, subfamily A (with TM domain), member 6	NM_024318	Hs.688335
0.0061102	0.0875	11.4286	TC1900011798.hg.1	LILRA1	leukocyte immunoglobulin-like receptor, subfamily A (with TM domain), member 1	NM_001278318	Hs.710507
0.0062946	0.0889	11.2486	TC1900007021.hg.1	TSPAN16	tetraspanin 16	NM_001282509	Hs.579784
0.0064518	0.0893	11.1982	TC1900012024.hg.1	ZNF600	zinc finger protein 600	NM_198457	Hs.696848
0.0067623	0.0916	10.917	TC1900011742.hg.1	CEACAM6	carcinoembryonic antigen-related cell adhesion molecule 6 (non-specific cross reacting antigen)	NM_002483	Hs.466814
0.0067788	0.0916	10.917	TC1900011690.hg.1	ZNF493	zinc finger protein 493	NM_001076678	Hs.656558
0.0071472	0.0942	10.6157	TC1900011743.hg.1	TMEM91	transmembrane protein 91	NM_001042595	Hs.709417
0.0078571	0.0975	10.2564	TC1900010807.hg.1	CEACAM1	carcinoembryonic antigen-related cell adhesion molecule 1 (biliary glycoprotein)	NM_001024912	Hs.512682
1.61e-05	0.019	52.6316	TC0200016687.hg.1	SFXN5	sideroflexin 5	NM_144579	Hs.368171
3.29e-05	0.0217	46.0829	TC0200014597.hg.1	RND3	Rho family GTPase 3	NM_001254738	Hs.6838
6.39e-05	0.022	45.4545	TC0200016442.hg.1	MSH2	mutS homolog 2	NM_000251	Hs.597656
0.0001037	0.0226	44.2478	TC0200007102.hg.1	PLB1	phospholipase B1	NM_001170585	Hs.444933
7.82e-05	0.0226	44.2478	TC0200009662.hg.1	TNFAIP6	tumor necrosis factor, alpha-induced protein 6	NM_007115	Hs.437322
8.5e-05	0.0226	44.2478	TC0200007886.hg.1	PNO1	partner of NOB1 homolog	NM_020143	Hs.262858
0.0001861	0.0253	39.5257	TC0200016252.hg.1	HDAC4	histone deacetylase 4	NM_006037	Hs.20516
0.0002437	0.0281	35.5872	TC0200015214.hg.1	OSGEPL1	O-sialoglycoprotein endopeptidase-like 1	NM_022353	Hs.60772
0.0003186	0.0298	33.557	TC0200010480.hg.1	NOP58	NOP58 ribonucleoprotein	NM_015934	Hs.471104
0.0003419	0.0308	32.4675	TC0200013324.hg.1	CD8B	CD8b molecule	NM_001178100	Hs.405667
0.0003465	0.0309	32.3625	TC0200007628.hg.1	RPS27A	ribosomal protein S27a	NM_001135592	Hs.311640
0.0004766	0.035	28.5714	TC0200015893.hg.1	DOCK10	dedicator of cytokinesis 10	NM_001290263	Hs.46578
0.0006662	0.0378	26.455	TC0200013894.hg.1	ANAPC1	anaphase promoting complex subunit 1	NM_022662	Hs.436527
0.0006909	0.0383	26.1097	TC0200011919.hg.1	LDAH	lipid droplet associated hydrolase	NM_001282719	Hs.187823
0.0007178	0.0386	25.9067	TC0200007096.hg.1	FOSL2	FOS-like antigen 2	NM_005253	Hs.220971
0.0007143	0.0386	25.9067	TC0200016710.hg.1	ANKRD36C	ankyrin repeat domain 36C	NM_001310154	Hs.646318
0.0007628	0.0394	25.3807	TC0200008005.hg.1	DYSF	dysferlin	NM_001130455	Hs.252180
0.0008297	0.0407	24.57	TC0200012755.hg.1	CCT4	chaperonin containing TCP1, subunit 4 (delta)	NM_001256721	Hs.421509
0.0008117	0.0407	24.57	TC0200014160.hg.1	BIN1	bridging integrator 1	NM_004305	Hs.193163
0.0011414	0.0455	21.978	TC0200010527.hg.1	ICOS	inducible T-cell co-stimulator	NM_012092	Hs.56247
0.0011776	0.046	21.7391	TC0200008811.hg.1	SH3RF3	SH3 domain containing ring finger 3	NM_001099289	Hs.171244
0.0013688	0.0487	20.5339	TC0200008481.hg.1	TRIM43	tripartite motif containing 43	NM_138800	Hs.232026
0.0014345	0.0487	20.5339	TC0200012971.hg.1	ANXA4	Salzman2013 ANTISENSE, coding, INTERNAL, intronic best transcript NM_001153	hsa_circ_0055088
0.0016702	0.0512	19.5312	TC0200016618.hg.1	RNASEH1	ribonuclease H1	NM_001286834	Hs.568006
0.0016391	0.0512	19.5312	TC0200013567.hg.1	ANKRD36B	ankyrin repeat domain 36B	NM_025190	Hs.532921
0.0019346	0.0547	18.2815	TC0200007872.hg.1	ETAA1	Ewing tumor-associated antigen 1	NM_019002	Hs.353022
0.0020861	0.0567	17.6367	TC0200008870.hg.1	BCL2L11	BCL2-like 11 (apoptosis facilitator)	NM_001204106	Hs.469658
0.0027464	0.0635	15.748	TC0200013323.hg.1	CD8A	CD8a molecule	NM_001145873	Hs.85258
0.0027896	0.064	15.625	TC0200016344.hg.1	MTERF4	mitochondrial transcription termination factor 4	NM_182501	Hs.159556
0.0030082	0.066	15.1515	TC0200013030.hg.1	DYSF	Memczak2013 ANTISENSE, coding, INTERNAL, UTR5 best transcript NM_003494	hsa_circ_0001029
0.0031627	0.0669	14.9477	TC0200011670.hg.1	KIDINS220	Transcript Identified by AceView, Entrez Gene ID(s) 57498; 100216337	KIDINS220
0.0032226	0.0676	14.7929	TC0200009829.hg.1	GCA	grancalcin, EF-hand calcium binding protein	NM_012198	Hs.377894
0.0034265	0.0697	14.3472	TC0200009548.hg.1	ARHGAP15	Rho GTPase activating protein 15	ENST00000473426	Hs.171011
0.0035354	0.0707	14.1443	TC0200011040.hg.1	ITM2C	integral membrane protein 2C	NM_001012514	Hs.111577
0.0038003	0.0721	13.8696	TC0200008534.hg.1	ANKRD36	ankyrin repeat domain 36	NM_001164315	Hs.541894
0.003957	0.0733	13.6426	TC0200009091.hg.1	RALB	v-ral simian leukemia viral oncogene homolog B	NM_002881	Hs.469820
0.0040852	0.0747	13.3869	TC0200016719.hg.1	SNORD89	small nucleolar RNA, C/D box 89	NR_003070	Hs.656503
0.0044933	0.0777	12.87	TC0200014108.hg.1	NIFK	nucleolar protein interacting with the FHA domain of MKI67	NM_032390	Hs.367842
0.0050596	0.0817	12.2399	TC0200010567.hg.1	EEF1B2	eukaryotic translation elongation factor 1 beta 2	NM_001037663	Hs.421608
0.0051645	0.0819	12.21	TC0200012189.hg.1	NLRC4	NLR family, CARD domain containing 4	NM_001199138	Hs.574741
0.0052358	0.0822	12.1655	TC0200013916.hg.1	IL1B	interleukin 1 beta	NM_000576	Hs.126256
0.0054603	0.0838	11.9332	TC0200012977.hg.1	MXD1	Memczak2013 ANTISENSE, coding, INTERNAL, intronic best transcript NM_001202514	hsa_circ_0001026
0.0061634	0.0878	11.3895	TC0200007068.hg.1	KRTCAP3	keratinocyte associated protein 3	NM_001168364	Hs.59509
0.0062464	0.0884	11.3122	TC0200010696.hg.1	SPAG16	sperm associated antigen 16	NM_001025436	Hs.743365
0.0063453	0.0891	11.2233	TC0200016582.hg.1	NABP1	nucleic acid binding protein 1	NM_001031716	Hs.591610
0.0065539	0.0898	11.1359	TC0200010255.hg.1	PMS1	PMS1 homolog 1, mismatch repair system component	NM_000534	Hs.111749
0.0069457	0.0927	10.7875	TC0200008803.hg.1	GCC2	GRIP and coiled-coil domain containing 2	NM_181453	Hs.436505
0.008374	0.0998	10.02	TC0200008099.hg.1	HK2	hexokinase 2	NM_000189	Hs.406266
0.0001438	0.024	41.6667	TC2000007686.hg.1	LINC01272	long intergenic non-protein coding RNA 1272	NM_001278655	Hs.235484
0.0001716	0.0251	39.8406	TC2000009886.hg.1	PANK2	pantothenate kinase 2	ENST00000621891	Hs.516859
0.0002983	0.0291	34.3643	TC2000009969.hg.1	SIRPD	signal-regulatory protein delta	NM_178460	Hs.729560
0.0003136	0.0298	33.557	TC2000009970.hg.1	SIRPB1	signal-regulatory protein beta 1	NM_001083910	Hs.664861
0.0005326	0.0364	27.4725	TC2000008242.hg.1	RNF24	ring finger protein 24	NM_001134337	Hs.589884
0.0005522	0.0366	27.3224	TC2000007202.hg.1	ACSS2	acyl-CoA synthetase short-chain family member 2	NM_001076552	Hs.517034
0.0007496	0.0391	25.5754	TC2000007102.hg.1	HCK	HCK proto-oncogene, Src family tyrosine kinase	NM_001172129	Hs.655210
0.000831	0.0407	24.57	TC2000009946.hg.1	FAM209B	family with sequence similarity 209, member B	NM_001013646	Hs.287759
0.0011965	0.0463	21.5983	TC2000009026.hg.1	RBL1	retinoblastoma-like 1	NM_002895	Hs.207745
0.0012161	0.0464	21.5517	TC2000007820.hg.1	CASS4	Cas scaffolding protein family member 4	NM_001164114	Hs.473144
0.0013554	0.0485	20.6186	TC2000006501.hg.1	SIRPA	signal-regulatory protein alpha	NM_001040022	Hs.581021
0.0015128	0.0492	20.3252	TC2000009994.hg.1	DEFB124	defensin, beta 124	NM_001037500	Hs.381373
0.0018293	0.0532	18.797	TC2000009392.hg.1	B4GALT5	UDP-Gal:betaGlcNAc beta 1,4- galactosyltransferase, polypeptide 5	NM_004776	Hs.370487
0.0034565	0.0701	14.2653	TC2000007197.hg.1	TP53INP2	tumor protein p53 inducible nuclear protein 2	NM_021202	Hs.516994
0.0041751	0.0753	13.2802	TC2000006867.hg.1	NAA20	N(alpha)-acetyltransferase 20, NatB catalytic subunit	NM_016100	Hs.368783
0.0055187	0.0839	11.919	TC2000007687.hg.1	LINC01270	long intergenic non-protein coding RNA 1270	NR_034124	Hs.282325
0.0058033	0.0855	11.6959	TC2000009925.hg.1	SYS1-DBNDD2	SYS1-DBNDD2 readthrough (NMD candidate)	NR_003189	Hs.730643
0.0063238	0.0891	11.2233	TC2000008587.hg.1	RALGAPA2	Ral GTPase activating protein, alpha subunit 2 (catalytic)	NM_020343	Hs.472285
0.0065126	0.0895	11.1732	TC2000007514.hg.1	MMP9	matrix metallopeptidase 9	NM_004994	Hs.297413
0.0065144	0.0895	11.1732	TC2000009211.hg.1	WFDC12	WAP four-disulfide core domain 12	NM_080869	Hs.352180
0.0073087	0.0949	10.5374	TC2000007658.hg.1	SLC9A8	solute carrier family 9, subfamily A (NHE8, cation proton antiporter 8), member 8	NM_001260491	Hs.444202
0.0001839	0.0253	39.5257	TC2100007796.hg.1	MRPL39	mitochondrial ribosomal protein L39	NM_017446	Hs.420696
0.0006054	0.0374	26.738	TC2100007072.hg.1	TTC3	tetratricopeptide repeat domain 3	NM_001001894	Hs.368214
0.0009082	0.0414	24.1546	TC2100006968.hg.1	IFNGR2	Memczak2013 ALT_ACCEPTOR, ALT_DONOR, coding, INTERNAL, intronic best transcript NM_005534	hsa_circ_0001184
0.0016527	0.0512	19.5312	TC2100008424.hg.1	SLC19A1	solute carrier family 19 (folate transporter), member 1	NM_001205206	Hs.84190
0.0019308	0.0547	18.2815	TC2100008510.hg.1	KCNJ15	potassium channel, inwardly rectifying subfamily J, member 15	NM_001276435	Hs.411299
0.0019507	0.055	18.1818	TC2100008380.hg.1	KRTAP12-2	keratin associated protein 12-2	NM_181684	Hs.567902
0.0053349	0.0828	12.0773	TC2100007846.hg.1	N6AMT1	N-6 adenine-specific DNA methyltransferase 1 (putative)	NM_013240	Hs.163846
0.0063724	0.0891	11.2233	TC2100007359.hg.1	TRPM2	transient receptor potential cation channel, subfamily M, member 2	NM_003307	Hs.369759
1.1e-06	0.00944	105.932	TC2200009310.hg.1	GAB4	GRB2-associated binding protein family, member 4	NM_001037814	Hs.434113
7.25e-05	0.022	45.4545	TC2200007196.hg.1	TOM1	target of myb1 membrane trafficking protein	NM_001135729	Hs.474705
5.83e-05	0.022	45.4545	TC2200007273.hg.1	CSF2RB	colony stimulating factor 2 receptor, beta, low-affinity (granulocyte-macrophage)	NM_000395	Hs.592192
0.0004057	0.0327	30.581	TC2200007037.hg.1	MTMR3	myotubularin related protein 3	NM_021090	Hs.474536
0.0005407	0.0364	27.4725	TC2200008592.hg.1	APOL2	apolipoprotein L, 2	NM_030882	Hs.474740
0.0009293	0.0418	23.9234	TC2200007271.hg.1	NCF4	neutrophil cytosolic factor 4	NM_000631	Hs.474781
0.0011021	0.0451	22.1729	TC2200009357.hg.1	PACSIN2	protein kinase C and casein kinase substrate in neurons 2	NM_001184970	Hs.162877
0.0011433	0.0455	21.978	TC2200007088.hg.1	LIMK2	LIM domain kinase 2	NM_001031801	Hs.474596
0.0014714	0.0487	20.5339	TC2200006614.hg.1	GP1BB	glycoprotein Ib (platelet), beta polypeptide	NM_000407	Hs.283743
0.0014124	0.0487	20.5339	TC2200009279.hg.1	SMDT1	single-pass membrane protein with aspartate-rich tail 1	NM_033318	Hs.306083
0.0019185	0.0547	18.2815	TC2200008427.hg.1	OSM	oncostatin M	NM_020530	Hs.248156
0.0026833	0.0629	15.8983	TC2200008881.hg.1	RRP7A	ribosomal RNA processing 7 homolog A	NM_015703	Hs.745006
0.0028497	0.0642	15.5763	TC2200007783.hg.1	PIM3	Pim-3 proto-oncogene, serine/threonine kinase	NM_001001852	Hs.530381
0.0030352	0.0662	15.1057	TC2200006641.hg.1	RANBP1	RAN binding protein 1	NM_001278639	Hs.24763
0.0037438	0.072	13.8889	TC2200009268.hg.1	APOBEC3A	apolipoprotein B mRNA editing enzyme, catalytic polypeptide-like 3A	OTTHUMT00000321237
0.0058165	0.0856	11.6822	TC2200007490.hg.1	MEI1	meiotic double-stranded break formation protein 1	NM_152513	Hs.116419
0.0058864	0.0862	11.6009	TC2200006601.hg.1	MRPL40	mitochondrial ribosomal protein L40	NM_003776	Hs.431307
0.0075804	0.0965	10.3627	TC2200008110.hg.1	PPM1F	protein phosphatase, Mg2+/Mn2+ dependent, 1F	NM_014634	Hs.112728
0.0080503	0.0985	10.1523	TC2200008874.hg.1	NFAM1	NFAT activating protein with ITAM motif 1	NM_145912	Hs.436677
0.0001081	0.0226	44.2478	TC0300009782.hg.1	EIF4A2	eukaryotic translation initiation factor 4A2	NM_001967	Hs.518475
8.92e-05	0.0226	44.2478	TC0300013296.hg.1	DNAJC19	DnaJ (Hsp40) homolog, subfamily C, member 19	NM_001190233	Hs.230601
8.93e-05	0.0226	44.2478	TC0300011842.hg.1	TOMM70A	translocase of outer mitochondrial membrane 70 homolog A (S. cerevisiae)	NM_014820	Hs.227253
0.0001146	0.0231	43.29	TC0300008320.hg.1	CD96	CD96 molecule	NM_005816	Hs.142023
0.0002597	0.0281	35.5872	TC0300009727.hg.1	VPS8	Transcript Identified by AceView, Entrez Gene ID(s) 23355	VPS8
0.0004036	0.0327	30.581	TC0300010315.hg.1	IQSEC1	IQ motif and Sec7 domain 1	NM_001134382	Hs.475506
0.0004637	0.0349	28.6533	TC0300011200.hg.1	TKT	transketolase	NM_001064	Hs.89643
0.0006392	0.0377	26.5252	TC0300008290.hg.1	TRAT1	T cell receptor associated transmembrane adaptor 1	NM_016388	Hs.138701
0.0008013	0.0405	24.6914	TC0300013876.hg.1	EPHB1	EPH receptor B1	ENST00000467013	Hs.116092
0.0008864	0.041	24.3902	TC0300012157.hg.1	RABL3	RAB, member of RAS oncogene family-like 3	NM_173825	Hs.444360
0.0010941	0.045	22.2222	TC0300012728.hg.1	PLSCR1	phospholipid scramblase 1	NM_021105	Hs.130759
0.0011225	0.0453	22.0751	TC0300011899.hg.1	CBLB	Cbl proto-oncogene B, E3 ubiquitin protein ligase	NM_170662	Hs.430589
0.0012544	0.0469	21.322	TC0300013108.hg.1	TNIK	TRAF2 and NCK interacting kinase	NM_001161560	Hs.34024
0.0013186	0.0481	20.79	TC0300009866.hg.1	CCDC50	coiled-coil domain containing 50	NM_174908	Hs.478682
0.0016413	0.0512	19.5312	TC0300010082.hg.1	FAM157A	family with sequence similarity 157, member A	NM_001145248	Hs.744675
0.001672	0.0512	19.5312	TC0300007164.hg.1	SS18L2	synovial sarcoma translocation gene on chromosome 18-like 2	NM_016305	Hs.534454
0.001724	0.0519	19.2678	TC0300010770.hg.1	CSRNP1	cysteine-serine-rich nuclear protein 1	NM_033027	Hs.370950
0.0020376	0.0562	17.7936	TC0300008604.hg.1	UMPS	uridine monophosphate synthetase	NM_000373	Hs.2057
0.0020975	0.0569	17.5747	TC0300013471.hg.1	BCL6	B-cell CLL/lymphoma 6	NM_001130845	Hs.478588
0.0021312	0.0571	17.5131	TC0300012023.hg.1	SPICE1	spindle and centriole associated protein 1	NM_144718	Hs.477144
0.002676	0.0629	15.8983	TC0300013919.hg.1	SLC51A	solute carrier family 51, alpha subunit	ENST00000479732	Hs.630585
0.0026958	0.0631	15.8479	TC0300008563.hg.1	DIRC2	disrupted in renal carcinoma 2	NM_032839	Hs.477346
0.0027973	0.064	15.625	TC0300011436.hg.1	SUCLG2	succinate-CoA ligase, GDP-forming, beta subunit	NM_001177599	Hs.644919
0.0031275	0.0667	14.9925	TC0300013835.hg.1	TEX264	testis expressed 264	NM_001129884	Hs.517864
0.0034694	0.0701	14.2653	TC0300006847.hg.1	NR1D2	nuclear receptor subfamily 1, group D, member 2	NM_001145425	Hs.37288
0.0036477	0.0712	14.0449	TC0300009600.hg.1	ZNF639	zinc finger protein 639	NM_001303425	Hs.632578
0.0036932	0.0718	13.9276	TC0300009258.hg.1	MME	membrane metallo-endopeptidase	NM_000902	Hs.307734
0.0047496	0.0794	12.5945	TC0300011259.hg.1	ARHGEF3	Rho guanine nucleotide exchange factor 3	NM_001128615	Hs.476402
0.0048824	0.0805	12.4224	TC0300011110.hg.1	CACNA2D2	calcium channel, voltage-dependent, alpha 2/delta subunit 2	NM_001005505	Hs.476273
0.004931	0.0807	12.3916	TC0300012109.hg.1	IGSF11	immunoglobulin superfamily, member 11	NM_001015887	Hs.112873
0.0049764	0.081	12.3457	TC0300013727.hg.1	NCBP2	nuclear cap binding protein subunit 2	NM_001042540	Hs.591671
0.0050968	0.0817	12.2399	TC0300013970.hg.1	PFKFB4	6-phosphofructo-2-kinase/fructose-2,6-biphosphatase 4	NM_004567	Hs.476217
0.0056135	0.0848	11.7925	TC0300011860.hg.1	RPL24	ribosomal protein L24	NM_000986	Hs.477028
0.0064832	0.0895	11.1732	TC0300012764.hg.1	HLTF	helicase-like transcription factor	NM_003071	Hs.3068
0.0065676	0.0898	11.1359	TC0300007579.hg.1	PDE12	phosphodiesterase 12	NM_177966	Hs.572993
0.006592	0.0901	11.0988	TC0300011951.hg.1	MORC1	MORC family CW-type zinc finger 1	NM_014429	Hs.591296
0.006624	0.0904	11.0619	TC0300011997.hg.1	BTLA	B and T lymphocyte associated	NM_001085357	Hs.445162
2.05e-05	0.019	52.6316	TC0400008902.hg.1	ABCE1	ATP binding cassette subfamily E member 1	NM_001040876	Hs.12013
2.42e-05	0.02	50	TC0400012846.hg.1	NAA15	N(alpha)-acetyltransferase 15, NatA auxiliary subunit	NM_057175	Hs.745047
6.45e-05	0.022	45.4545	TC0400012634.hg.1	CFAP97	cilia and flagella associated protein 97	NM_001292033	Hs.535734
0.000454	0.0347	28.8184	TC0400010884.hg.1	CENPC	centromere protein C	NM_001812	Hs.479867
0.0005797	0.0372	26.8817	TC0400008620.hg.1	SPATA5	spermatogenesis associated 5	NM_145207	Hs.709648
0.0005914	0.0373	26.8097	TC0400008803.hg.1	RAB33B	RAB33B, member RAS oncogene family	NM_031296	Hs.591679
0.0008715	0.041	24.3902	TC0400012901.hg.1	FBXL5	F-box and leucine-rich repeat protein 5	ENST00000514541	Hs.643433
0.0010008	0.0436	22.9358	TC0400007978.hg.1	ENOPH1	enolase-phosphatase 1	NM_001292017	Hs.18442
0.001967	0.0552	18.1159	TC0400011220.hg.1	WDFY3	WD repeat and FYVE domain containing 3	NM_014991	Hs.480116
0.0021972	0.0578	17.301	TC0400007923.hg.1	MRPL1	mitochondrial ribosomal protein L1	NM_020236	Hs.532019
0.0023093	0.0588	17.0068	TC0400007311.hg.1	RHOH	ras homolog family member H	NM_001278359	Hs.654594
0.0024344	0.0608	16.4474	TC0400012621.hg.1	ACSL1	acyl-CoA synthetase long-chain family member 1	NM_001286708	Hs.406678
0.0025609	0.0619	16.1551	TC0400008362.hg.1	OSTC	oligosaccharyltransferase complex subunit (non-catalytic)	NM_001267817	Hs.445803
0.0026012	0.0623	16.0514	TC0400007128.hg.1	TBC1D19	TBC1 domain family, member 19	NM_001292054	Hs.479403
0.0029896	0.0659	15.1745	TC0400007095.hg.1	ZCCHC4	zinc finger, CCHC domain containing 4	NM_024936	Hs.278945
0.0031104	0.0667	14.9925	TC0400008240.hg.1	DAPP1	dual adaptor of phosphotyrosine and 3-phosphoinositides	NM_001306151	Hs.436271
0.0032558	0.0678	14.7493	TC0400011203.hg.1	HPSE	heparanase	NM_001098540	Hs.44227
0.0042403	0.076	13.1579	TC0400010500.hg.1	RBM47	RNA binding motif protein 47	NM_001098634	Hs.518727
0.0043226	0.0764	13.089	TC0400008380.hg.1	CCDC109B	coiled-coil domain containing 109B	NM_017918	Hs.234149
0.0050132	0.0814	12.285	TC0400011548.hg.1	LEF1	lymphoid enhancer-binding factor 1	NM_001130713	Hs.743478
0.006442	0.0893	11.1982	TC0400011192.hg.1	PLAC8	placenta specific 8	NM_001130715	Hs.546392
0.0070932	0.0939	10.6496	TC0400008007.hg.1	GPAT3	glycerol-3-phosphate acyltransferase 3	NM_001256421	Hs.99196
0.0072201	0.0945	10.582	TC0400011949.hg.1	MAML3	mastermind-like transcriptional coactivator 3	NM_018717	Hs.586165
0.0073516	0.0952	10.5042	TC0400010745.hg.1	CLOCK	clock circadian regulator	NM_001267843	Hs.436975
0.0078724	0.0975	10.2564	TC0400012944.hg.1	HSD17B13	hydroxysteroid (17-beta) dehydrogenase 13	NM_001136230	Hs.284414
8.4e-05	0.0226	44.2478	TC0500007421.hg.1	SKIV2L2	superkiller viralicidic activity 2-like 2 (S. cerevisiae)	NM_015360	Hs.274531
0.0001216	0.0231	43.29	TC0500013235.hg.1	FAM53C	family with sequence similarity 53, member C	NM_001135647	Hs.54056
0.0001718	0.0251	39.8406	TC0500008941.hg.1	ARHGAP26	Rho GTPase activating protein 26	NM_001135608	Hs.654668
0.0004527	0.0347	28.8184	TC0500008540.hg.1	PHAX	phosphorylated adaptor for RNA export	NM_032177	Hs.744042
0.0005086	0.0363	27.5482	TC0500013215.hg.1	LVRN	laeverin	NM_173800	Hs.98288
0.0007182	0.0386	25.9067	TC0500009743.hg.1	BTNL8	butyrophilin-like 8	NM_001040462	Hs.189109
0.0008078	0.0407	24.57	TC0500012977.hg.1	PDLIM7	PDZ and LIM domain 7 (enigma)	NM_005451	Hs.533040
0.0008833	0.041	24.3902	TC0500012956.hg.1	HK3	hexokinase 3 (white cell)	NM_002115	Hs.411695
0.001129	0.0455	21.978	TC0500011483.hg.1	MCTP1	multiple C2 domains, transmembrane 1	NM_001002796	Hs.655087
0.0011893	0.0463	21.5983	TC0500012390.hg.1	JAKMIP2	janus kinase and microtubule interacting protein 2	NM_001270934	Hs.744926
0.0014402	0.0487	20.5339	TC0500010717.hg.1	MOCS2	molybdenum cofactor synthesis 2	NM_004531	Hs.163645
0.0014437	0.0487	20.5339	TC0500013191.hg.1	NSA2	NSA2 ribosome biogenesis homolog	NM_001271665	Hs.482526
0.0016272	0.051	19.6078	TC0500010511.hg.1	C5orf42	chromosome 5 open reading frame 42	NM_023073	Hs.586199
0.0016682	0.0512	19.5312	TC0500010599.hg.1	OXCT1	3-oxoacid CoA-transferase 1	NM_000436	Hs.278277
0.0016629	0.0512	19.5312	TC0500009046.hg.1	ADRB2	adrenoceptor beta 2, surface	NM_000024	Hs.2551
0.002012	0.0559	17.8891	TC0500012978.hg.1	DOK3	docking protein 3	NM_001144875	Hs.720849
0.0023184	0.0588	17.0068	TC0500007206.hg.1	RICTOR	Memczak2013 ANTISENSE, coding, INTERNAL, intronic best transcript NM_152756	hsa_circ_0001477
0.0025395	0.0619	16.1551	TC0500012163.hg.1	CDC23	cell division cycle 23	NM_004661	Hs.73625
0.0028435	0.0642	15.5763	TC0500010869.hg.1	ELOVL7	ELOVL fatty acid elongase 7	NM_001104558	Hs.274256
0.0034775	0.0701	14.2653	TC0500012145.hg.1	KLHL3	kelch-like family member 3	NM_001257194	Hs.655084
0.0036346	0.0712	14.0449	TC0500012568.hg.1	GEMIN5	gem nuclear organelle associated protein 5	NM_001252156	Hs.483921
0.0038403	0.0721	13.8696	TC0500011255.hg.1	MTX3	metaxin 3	NM_001010891	Hs.531418
0.0043805	0.0768	13.0208	TC0500007698.hg.1	SERF1A	small EDRK-rich factor 1A (telomeric)	ENST00000317633	Hs.726820
0.0043805	0.0768	13.0208	TC0500007690.hg.1	SERF1B	small EDRK-rich factor 1B (centromeric)	NM_001178087	Hs.559428
0.0049318	0.0807	12.3916	TC0500009562.hg.1	HRH2	histamine receptor H2	NM_001131055	Hs.247885
0.0063088	0.089	11.236	TC0500013298.hg.1	C1QTNF3	C1q and tumor necrosis factor related protein 3	NM_030945	Hs.171929
0.0064216	0.0893	11.1982	TC0500006744.hg.1	ROPN1L	rhophilin associated tail protein 1-like	NM_001201466	Hs.381089
0.0079157	0.0976	10.2459	TC0500006436.hg.1	PLEKHG4B	Zhang2013 ALT_ACCEPTOR, ALT_DONOR, coding, INTERNAL, intronic best transcript NM_052909	hsa_circ_0092371
5.4e-06	0.0145	68.9655	TC0600014192.hg.1	RP11-307P5.1		ENST00000427015
7.12e-05	0.022	45.4545	TC0600012628.hg.1	NDUFAF4	NADH dehydrogenase (ubiquinone) complex I, assembly factor 4	NM_014165	Hs.512144
0.0001066	0.0226	44.2478	TC0600008873.hg.1	UFL1	UFM1-specific ligase 1	NM_015323	Hs.149367
0.0001069	0.0226	44.2478	TC0600009322.hg.1	HSF2	heat shock transcription factor 2	NM_001135564	Hs.158195
9.11e-05	0.0226	44.2478	TC0600011927.hg.1	SUPT3H	SPT3 homolog, SAGA and STAGA complex component	NM_001261823	Hs.368325
0.0001502	0.0243	41.1523	TC0600013464.hg.1	SHPRH	SNF2 histone linker PHD RING helicase, E3 ubiquitin protein ligase	NM_001042683	Hs.723297
0.0002089	0.0257	38.9105	TC0600008991.hg.1	QRSL1	Transcript Identified by AceView, Entrez Gene ID(s) 55278	QRSL1
0.000458	0.0347	28.8184	TC0600006864.hg.1	RIOK1	RIO kinase 1	NM_031480	Hs.437474
0.0004969	0.036	27.7778	TC0600007597.hg.1	LST1	leukocyte specific transcript 1	NM_007161	Hs.436066
0.0004967	0.036	27.7778	TC0600011487.hg.1	C6orf10	chromosome 6 open reading frame 10	ENST00000375007	Hs.567414
0.0005434	0.0364	27.4725	TC0600011381.hg.1	FLOT1	flotillin 1	NM_005803	Hs.179986
0.0006215	0.0374	26.738	TC0600009095.hg.1	MICAL1	Jeck2013 ANTISENSE, coding, INTERNAL, intronic best transcript NM_022765	hsa_circ_0004681
0.0006765	0.0379	26.3852	TC0600011723.hg.1	BTBD9	Memczak2013 ALT_ACCEPTOR, ALT_DONOR, coding, INTERNAL, intronic best transcript NM_001099272	hsa_circ_0001601
0.0007471	0.0391	25.5754	TC0600013425.hg.1	ADAT2	adenosine deaminase, tRNA-specific 2	NM_001286259	Hs.709561
0.0010265	0.044	22.7273	TC0600011674.hg.1	PPIL1	peptidylprolyl isomerase (cyclophilin)-like 1	NM_016059	Hs.27693
0.0011183	0.0453	22.0751	TC0600011644.hg.1	SRPK1	SRSF protein kinase 1	NM_003137	Hs.443861
0.0011505	0.0455	21.978	TC0600011646.hg.1	SLC26A8	solute carrier family 26 (anion exchanger), member 8	NM_001193476	Hs.435836
0.0013705	0.0487	20.5339	TC0600013125.hg.1	THEMIS	thymocyte selection associated	NM_001010923	Hs.661756
0.0016229	0.051	19.6078	TC0600011770.hg.1	TREML1	triggering receptor expressed on myeloid cells-like 1	NM_001271807	Hs.117331
0.0017438	0.0523	19.1205	TC0600011953.hg.1	PLA2G7	phospholipase A2, group VII (platelet-activating factor acetylhydrolase, plasma)	NM_001168357	Hs.584823
0.0017868	0.0529	18.9036	TC0600012379.hg.1	ELOVL4	ELOVL fatty acid elongase 4	NM_022726	Hs.101915
0.0018702	0.054	18.5185	TC0600011773.hg.1	TREML2	triggering receptor expressed on myeloid cells-like 2	NM_024807	Hs.164797
0.0024495	0.0611	16.3666	TC0600010071.hg.1	SLC22A1	solute carrier family 22 (organic cation transporter), member 1	NM_003057	Hs.117367
0.0033235	0.0685	14.5985	TC0600011725.hg.1	GLO1	glyoxalase I	NM_006708	Hs.268849
0.0036378	0.0712	14.0449	TC0600009279.hg.1	ASF1A	anti-silencing function 1A histone chaperone	NM_014034	Hs.292316
0.0037118	0.0718	13.9276	TC0600008156.hg.1	ENPP4	ectonucleotide pyrophosphatase/phosphodiesterase 4 (putative)	NM_014936	Hs.643497
0.0037923	0.0721	13.8696	TC0600011465.hg.1	EHMT2	euchromatic histone-lysine N-methyltransferase 2	NM_001289413	Hs.709218
0.0039289	0.0729	13.7174	TC0600009436.hg.1	L3MBTL3	l(3)mbt-like 3 (Drosophila)	NM_001007102	Hs.658051
0.0042042	0.0756	13.2275	TC0600011943.hg.1	ENPP5	ectonucleotide pyrophosphatase/phosphodiesterase 5 (putative)	NM_001290072	Hs.35198
0.0044469	0.0772	12.9534	TC0600012562.hg.1	BACH2	Memczak2013 ALT_ACCEPTOR, ALT_DONOR, coding, INTERNAL, intronic best transcript NM_001170794	hsa_circ_0001628
0.0057238	0.0852	11.7371	TC0600010647.hg.1	ECI2	enoyl-CoA delta isomerase 2	NM_001166010	Hs.15250
0.0075134	0.0961	10.4058	TC0600013073.hg.1	HDDC2	HD domain containing 2	NM_016063	Hs.32826
0.007819	0.0973	10.2775	TC0600013523.hg.1	PPIL4	peptidylprolyl isomerase (cyclophilin)-like 4	NM_139126	Hs.744238
0.0077999	0.0973	10.2775	TC0600007268.hg.1	HIST1H4C	histone cluster 1, H4c	NM_003542	Hs.46423
0.0080257	0.0984	10.1626	TC0600014246.hg.1	C6orf229	chromosome 6 open reading frame 229	NM_001282492
2.2e-06	0.00944	105.932	TC0700011383.hg.1	SBDS	Shwachman-Bodian-Diamond syndrome	NM_016038	Hs.110445
6e-05	0.022	45.4545	TC0700006715.hg.1	PHF14	PHD finger protein 14	NM_014660	Hs.655688
0.0002709	0.0283	35.3357	TC0700012427.hg.1	FAM3C	family with sequence similarity 3, member C	NM_001040020	Hs.434053
0.0004058	0.0327	30.581	TC0700013620.hg.1	IMPDH1	IMP (inosine 5-monophosphate) dehydrogenase 1	NM_000883	Hs.654401
0.0004264	0.0337	29.6736	TC0700008878.hg.1	CAPZA2	capping protein (actin filament) muscle Z-line, alpha 2	NM_006136	Hs.446123
0.0008071	0.0407	24.57	TC0700008000.hg.1	LAT2	linker for activation of T-cells family member 2	NM_014146	Hs.741249
0.0008809	0.041	24.3902	TC0700009243.hg.1	TMEM140	transmembrane protein 140	NM_018295	Hs.521213
0.0013769	0.0487	20.5339	TC0700013354.hg.1	GPR141	G protein-coupled receptor 141	NM_181791	Hs.688230
0.0014266	0.0487	20.5339	TC0700011054.hg.1	GRB10	growth factor receptor bound protein 10	NM_001001549	Hs.164060
0.0014883	0.0488	20.4918	TC0700006727.hg.1	TMEM106B	transmembrane protein 106B	NM_001134232	Hs.396358
0.001751	0.0524	19.084	TC0700013441.hg.1	IFRD1	interferon-related developmental regulator 1	NM_001007245	Hs.7879
0.0020473	0.0562	17.7936	TC0700012044.hg.1	FIS1	fission, mitochondrial 1	NM_016068	Hs.423968
0.0022503	0.0583	17.1527	TC0700008252.hg.1	CROT	carnitine O-octanoyltransferase	NM_001143935	Hs.125039
0.0026561	0.0629	15.8983	TC0700008617.hg.1	SH2B2	SH2B adaptor protein 2	NM_020979	Hs.489448
0.0026754	0.0629	15.8983	TC0700008677.hg.1	LHFPL3	lipoma HMGIC fusion partner-like 3	NM_199000	Hs.659164
0.003648	0.0712	14.0449	TC0700013355.hg.1	NME8	NME/NM23 family member 8	NM_016616	Hs.723454
0.0038872	0.0724	13.8122	TC0700012512.hg.1	LRRC4	leucine rich repeat containing 4	NM_022143	Hs.655003
0.0047049	0.0793	12.6103	TC0700010398.hg.1	TMEM196	transmembrane protein 196	NM_152774	Hs.487670
0.0047966	0.0798	12.5313	TC0700010453.hg.1	TOMM7	translocase of outer mitochondrial membrane 7 homolog (yeast)	NM_019059	Hs.112318
0.0051595	0.0819	12.21	TC0700007034.hg.1	CREB5	cAMP responsive element binding protein 5	NM_001011666	Hs.437075
0.005243	0.0822	12.1655	TC0700007336.hg.1	HECW1	HECT, C2 and WW domain containing E3 ubiquitin protein ligase 1	NM_001287059	Hs.164453
0.0052416	0.0822	12.1655	TC0700013491.hg.1	GIMAP1-GIMAP5	GIMAP1-GIMAP5 readthrough	NM_001199577	Hs.647079
0.0074699	0.0959	10.4275	TC0700013361.hg.1	ZNF713	zinc finger protein 713	NM_182633	Hs.660834
0.0078766	0.0975	10.2564	TC0700013472.hg.1	MGAM	maltase-glucoamylase	NM_004668	Hs.122785
0.0079532	0.0978	10.2249	TC0700013584.hg.1	CYP51A1	cytochrome P450, family 51, subfamily A, polypeptide 1	NM_000786	Hs.417077
0.0081892	0.0992	10.0806	TC0700008565.hg.1	SLC12A9	solute carrier family 12, member 9	NM_001267812	Hs.521087
8.61e-05	0.0226	44.2478	TC0800011472.hg.1	NUDCD1	NudC domain containing 1	NM_001128211	Hs.380291
0.0003808	0.0321	31.1526	TC0800007245.hg.1	MAK16	MAK16 homolog	NM_032509	Hs.583805
0.000514	0.0363	27.5482	TC0800009094.hg.1	DENND3	DENN/MADD domain containing 3	NM_014957	Hs.18166
0.0005735	0.0371	26.9542	TC0800009464.hg.1	DEFB103A	defensin, beta 103A	NM_001081551	Hs.283082
0.000633	0.0376	26.5957	TC0800008943.hg.1	PHF20L1	Transcript Identified by AceView, Entrez Gene ID(s) 51105	PHF20L1
0.0006353	0.0376	26.5957	TC0800007057.hg.1	DOCK5	dedicator of cytokinesis 5	NM_024940	Hs.195403
0.0009141	0.0414	24.1546	TC0800008801.hg.1	TRIB1	tribbles pseudokinase 1	NM_001282985	Hs.444947
0.001172	0.046	21.7391	TC0800007978.hg.1	LY96	lymphocyte antigen 96	NM_001195797	Hs.726603
0.0011774	0.046	21.7391	TC0800012284.hg.1	EXTL3	exostosin-like glycosyltransferase 3	NM_001440	Hs.491354
0.0011804	0.046	21.7391	TC0800011679.hg.1	ATAD2	ATPase family, AAA domain containing 2	NM_014109	Hs.370834
0.0019338	0.0547	18.2815	TC0800009735.hg.1	MTUS1	microtubule associated tumor suppressor 1	NM_001001924	Hs.7946
0.0021844	0.0578	17.301	TC0800012132.hg.1	ZC3H3	zinc finger CCCH-type containing 3	NM_015117	Hs.521915
0.0027964	0.064	15.625	TC0800009529.hg.1	PPP1R3B	protein phosphatase 1, regulatory subunit 3B	NM_001201329	Hs.458513
0.0030936	0.0667	14.9925	TC0800008783.hg.1	SQLE	squalene epoxidase	NM_003129	Hs.71465
0.004009	0.0741	13.4953	TC0800011259.hg.1	ANKRD46	ankyrin repeat domain 46	NM_001270377	Hs.530199
0.0048738	0.0805	12.4224	TC0800012386.hg.1	PINX1	PIN2/TERF1 interacting, telomerase inhibitor 1	NM_001284356	Hs.490991
0.0063759	0.0891	11.2233	TC0800007221.hg.1	NRG1	neuregulin 1	NM_001159995	Hs.453951
0.0063232	0.0891	11.2233	TC0800011137.hg.1	RAD54B	RAD54 homolog B (S. cerevisiae)	NM_001205262	Hs.744229
0.0074027	0.0955	10.4712	TC0800011305.hg.1	NCALD	neurocalcin delta	NM_001040624	Hs.492427
0.0076581	0.0967	10.3413	TC0800006983.hg.1	PPP3CC	protein phosphatase 3, catalytic subunit, gamma isozyme	NM_001243974	Hs.731683
0.0081588	0.0989	10.1112	TC0800011951.hg.1	FAM135B	family with sequence similarity 135, member B	NM_015912	Hs.126024
0.0083509	0.0998	10.02	TC0800011830.hg.1	ASAP1	Memczak2013 ALT_ACCEPTOR, ALT_DONOR, coding, INTERNAL, intronic best transcript NM_018482	hsa_circ_0001823
4.17e-05	0.0217	46.0829	TC0900011379.hg.1	MEGF9	multiple EGF-like-domains 9	NM_001080497	Hs.744903
4.03e-05	0.0217	46.0829	TC0900009437.hg.1	AK3	adenylate kinase 3	NM_001199852	Hs.732022
6.75e-05	0.022	45.4545	TC0900009114.hg.1	RXRA	retinoid X receptor alpha	NM_001291920	Hs.590886
0.0001705	0.0251	39.8406	TC0900009073.hg.1	RPL7A	ribosomal protein L7a	NM_000972	Hs.499839
0.0003142	0.0298	33.557	TC0900007904.hg.1	SYK	spleen tyrosine kinase	NM_001135052	Hs.371720
0.0008893	0.041	24.3902	TC0900009333.hg.1	FAM157B	family with sequence similarity 157, member B	NM_001145249	Hs.741123
0.0014141	0.0487	20.5339	TC0900009860.hg.1	AQP3	aquaporin 3 (Gill blood group)	NM_004925	Hs.234642
0.0017877	0.0529	18.9036	TC0900012209.hg.1	TTC39B	tetratricopeptide repeat domain 39B	NM_001168339	Hs.563630
0.0019336	0.0547	18.2815	TC0900006559.hg.1	CD274	CD274 molecule	NM_001267706	Hs.521989
0.0019785	0.0555	18.018	TC0900007953.hg.1	CENPP	centromere protein P	NM_001012267	Hs.713775
0.0025611	0.0619	16.1551	TC0900012228.hg.1	TOMM5	translocase of outer mitochondrial membrane 5 homolog (yeast)	NM_001001790	Hs.130774
0.0028262	0.0641	15.6006	TC0900010971.hg.1	TBC1D2	TBC1 domain family, member 2	NM_001267571	Hs.371016
0.0037142	0.0718	13.9276	TC0900008963.hg.1	FUBP3	Transcript Identified by AceView, Entrez Gene ID(s) 8939	FUBP3
0.0037231	0.0719	13.9082	TC0900009513.hg.1	TMEM261	transmembrane protein 261	NM_033428	Hs.7517
0.0038793	0.0724	13.8122	TC0900011252.hg.1	FKBP15	FK506 binding protein 15	NM_015258	Hs.522351
0.0040544	0.0744	13.4409	TC0900008574.hg.1	TRIM32	tripartite motif containing 32	NM_001099679	Hs.591910
0.00498	0.081	12.3457	TC0900007663.hg.1	CEP78	centrosomal protein 78kDa	NM_001098802	Hs.374421
0.0061783	0.0879	11.3766	TC0900008793.hg.1	ZBTB34	zinc finger and BTB domain containing 34	NM_001099270	Hs.177633
0.0070229	0.0932	10.7296	TC0900009404.hg.1	PUM3	pumilio RNA binding family member 3	NM_014878	Hs.493309
3e-06	0.0107	93.4579	TC0X00006799.hg.1	SAT1	spermidine/spermine N1-acetyltransferase 1	NM_002970	Hs.28491
1.86e-05	0.019	52.6316	TC0X00009648.hg.1	TFE3	transcription factor binding to IGHM enhancer 3	NM_001282142	Hs.730740
0.0003807	0.0321	31.1526	TC0X00007310.hg.1	TSPYL2	TSPY-like 2	NM_022117	Hs.136164
0.0005285	0.0364	27.4725	TC0X00006789.hg.1	FAM3C2	FAM3C pseudogene	OTTHUMT00000056042
0.0005322	0.0364	27.4725	TC0X00010155.hg.1	ITM2A	integral membrane protein 2A	NM_001171581	Hs.17109
0.0008656	0.041	24.3902	TC0X00009855.hg.1	ZXDA	zinc finger, X-linked, duplicated A	NM_007156	Hs.550094
0.0011984	0.0463	21.5983	TC0X00006891.hg.1	GK	glycerol kinase	NM_000167	Hs.1466
0.0012399	0.0467	21.4133	TC0X00010642.hg.1	NKRF	NFKB repressing factor	NM_001173487	Hs.437084
0.0012441	0.0467	21.4133	TC0X00007540.hg.1	DLG3	discs, large homolog 3 (Drosophila)	NM_001166278	Hs.721586
0.0014715	0.0487	20.5339	TC0X00008080.hg.1	VSIG1	V-set and immunoglobulin domain containing 1	NM_001170553	Hs.177164
0.0022765	0.0587	17.0358	TC0X00009160.hg.1	RBBP7	retinoblastoma binding protein 7	NM_001198719	Hs.495755
0.0027186	0.0633	15.7978	TC0X00008760.hg.1	ZNF185	zinc finger protein 185 (LIM domain)	NM_001178106	Hs.16622
0.0029644	0.0657	15.2207	TC0X00008073.hg.1	PRPS1	phosphoribosyl pyrophosphate synthetase 1	NM_001204402	Hs.56
0.0033262	0.0685	14.5985	TC0X00008344.hg.1	SH2D1A	SH2 domain containing 1A	NM_001114937	Hs.349094
0.0033897	0.0693	14.43	TC0X00011232.hg.1	CMC4	C-x(9)-C motif containing 4	NM_001018024	Hs.6917
0.0038415	0.0721	13.8696	TC0X00007134.hg.1	USP11	ubiquitin specific peptidase 11	NM_004651	Hs.171501
0.0043498	0.0766	13.0548	TC0X00008052.hg.1	CXorf57	chromosome X open reading frame 57	NM_001184782	Hs.274267
0.0047142	0.0793	12.6103	TC0X00006626.hg.1	TLR8	toll-like receptor 8	NM_016610	Hs.660543
0.0050911	0.0817	12.2399	TC0X00010734.hg.1	TENM1	teneurin transmembrane protein 1	NM_001163278	Hs.23796
0.0052719	0.0822	12.1655	TC0X00011241.hg.1	TMLHE-AS1	Homo sapiens TMLHE antisense RNA 1 (TMLHE-AS1), long non-coding RNA.	NR_039991_2
0.0062973	0.0889	11.2486	TC0X00006446.hg.1	CSF2RA	colony stimulating factor 2 receptor, alpha, low-affinity (granulocyte-macrophage)	NM_001161529	Hs.520937
0.0065305	0.0895	11.1732	TC0X00008747.hg.1	GABRQ	gamma-aminobutyric acid (GABA) A receptor, theta	NM_018558	Hs.283081
0.0075235	0.0961	10.4058	TC0X00011305.hg.1	NHSL2	NHS-like 2	NM_001013627	Hs.397836
0.0079097	0.0976	10.2459	TC0X00009603.hg.1	SSX9	synovial sarcoma, X breakpoint 9	NR_073393
0.0001178	0.0231	43.29	TC0Y00006898.hg.1	DHRSX	Jeck2013 ALT_ACCEPTOR, ALT_DONOR, coding, INTERNAL, intronic best transcript NM_145177	hsa_circ_0007057
