# Supplementary material for: Sex-specific gene expression and weighted co-expression network analysis suggest distinct sex-specific molecular signatures in acutely suicidal MDD-patients without somatic comorbidities
Source: Front Genet. 2025 Oct 3;16:1653768. doi: 10.3389/fgene.2025.1653768 (PMC12531222; doi:10.3389/fgene.2025.1653768)
Supplement: Supplementary file 3 [file Table3.xlsx]

## Sheet: SA Male vs SA Female
Parametric p-value	FDR	Linear Fold-change SA Male vs SA Female	ProbeSet	Symbol	Name	Accession	UGCluster	Chromosome
< 1e-07	< 1e-07	588.235	TC0Y00006730.hg.1	EIF1AY	eukaryotic translation initiation factor 1A, Y-linked	NM_001278612	Hs.461178	chrY
< 1e-07	< 1e-07	476.19	TC0Y00006632.hg.1	DDX3Y	DEAD (Asp-Glu-Ala-Asp) box helicase 3, Y-linked	NM_001122665	Hs.99120	chrY
< 1e-07	< 1e-07	55.5556	TC0Y00007074.hg.1	UTY	ubiquitously transcribed tetratricopeptide repeat containing, Y-linked	NM_001258249	Hs.115277	chrY
< 1e-07	< 1e-07	34.4828	TC0Y00007322.hg.1	RPS4Y1	ribosomal protein S4, Y-linked 1	NM_001008	Hs.282376	chrY
< 1e-07	< 1e-07	13.8889	TC0Y00006722.hg.1	TXLNGY	taxilin gamma pseudogene, Y-linked	NR_045128	Hs.522863	chrY
< 1e-07	< 1e-07	12.987	TC0Y00007160.hg.1	KDM5D	lysine (K)-specific demethylase 5D	NM_001146705	Hs.80358	chrY
< 1e-07	< 1e-07	12.0482	TC0Y00006629.hg.1	USP9Y	ubiquitin specific peptidase 9, Y-linked	NM_004654	Hs.598540	chrY
7e-07	0.00136	4.34783	TC0Y00006487.hg.1	ZFY	zinc finger protein, Y-linked	NM_001145275	Hs.522845	chrY
3e-07	0.000643	4.16667	TC0Y00006732.hg.1	RPS4Y2	ribosomal protein S4, Y-linked 2	NM_001039567	Hs.367761	chrY
1e-07	0.000268	4	TC0Y00006528.hg.1	PRKY	protein kinase, Y-linked, pseudogene	NR_028062	Hs.584730	chrY
1.25e-05	0.0141	2.43902	TC0Y00007343.hg.1	RBMY1J	RNA binding motif protein, Y-linked, family 1, member J	NM_001006117	Hs.567746	chrY
1.75e-05	0.0179	2.43902	TC0Y00006763.hg.1	RBMY1F	RNA binding motif protein, Y-linked, family 1, member F	NM_001303410	Hs.567746	chrY
1.7e-05	0.0179	2.22222	TC0Y00006744.hg.1	RBMY1D	RNA binding motif protein, Y-linked, family 1, member D	NM_001006120	Hs.380450	chrY
3e-07	0.000643	1.96078	TC0Y00006512.hg.1	TSPY2	testis specific protein, Y-linked 2	NM_022573	Hs.646249	chrY
0.0002036	0.0891	1.92308	TC1900009198.hg.1	BTBD2	BTB (POZ) domain containing 2	NM_017797	Hs.465543	chr19
1.7e-06	0.00304	1.92308	TC0Y00007325.hg.1	LOC728395	Homo sapiens similar to testis specific protein, Y-linked 1, mRNA (cDNA clone MGC:150413 IMAGE:40120433), complete cds.	BC121113_2		chrY
4.3e-06	0.00701	1.88679	TC0Y00006573.hg.1	TSPY3	Homo sapiens testis specific protein, Y-linked 3, mRNA (cDNA clone MGC:103998 IMAGE:30915406), complete cds.	BC075016_4		chrY
0.0001735	0.0827	1.85185	TC0Y00007327.hg.1	TSPY10	testis specific protein, Y-linked 10	NM_001282469		chrY
0.0001935	0.0891	1.81818	TC2100007451.hg.1	COL6A2	collagen, type VI, alpha 2	NM_001849	Hs.420269	chr21
4.6e-06	0.00701	1.78571	TC0Y00007326.hg.1	TSPY1	testis specific protein, Y-linked 1	NM_001197242	Hs.556121	chrY
3.08e-05	0.0275	1.78571	TC0Y00006569.hg.1	TSPY3	testis specific protein, Y-linked 3	NM_001077697	Hs.730364	chrY
6.79e-05	0.0485	1.75439	TC0Y00006574.hg.1	TSPY10	testis specific protein, Y-linked 10	ENST00000428845		chrY
7.53e-05	0.0505	1.69492	TC2200009279.hg.1	SMDT1	single-pass membrane protein with aspartate-rich tail 1	NM_033318	Hs.306083	chr22
0.0002396	0.0964	1.69492	TC0X00009855.hg.1	ZXDA	zinc finger, X-linked, duplicated A	NM_007156	Hs.550094	chrX
5.6e-05	0.0414	1.5873	TC0Y00007203.hg.1	PRY	PTPN13-like, Y-linked	NM_004676	Hs.158343	chrY
7.92e-05	0.0515	1.5625	TC2000007058.hg.1	FRG1BP	FSHD region gene 1 family member B, pseudogene	NR_003579	Hs.653099	chr20
3.01e-05	0.0275	1.53846	TC1700010247.hg.1	ABHD15	abhydrolase domain containing 15	NM_198147	Hs.106510	chr17
0.0001248	0.0653	1.51515	TC0200007886.hg.1	PNO1	partner of NOB1 homolog	NM_020143	Hs.262858	chr2
0.0001081	0.0627	0.666667	TC1200008804.hg.1	FAM222A	family with sequence similarity 222, member A	NM_032829	Hs.661785	chr12
0.0002019	0.0891	0.662252	TC1800008338.hg.1	KCTD1	potassium channel tetramerization domain containing 1	NM_001136205	Hs.526630	chr18
0.0001404	0.07	0.662252	TC0300013837.hg.1	IQCF3	IQ motif containing F3	NM_001085479	Hs.729443	chr3
0.0001249	0.0653	0.632911	TC0X00009750.hg.1	KDM5C	lysine (K)-specific demethylase 5C	NM_001146702	Hs.631768	chrX
0.0001033	0.0615	0.628931	TC0200011670.hg.1	KIDINS220	Transcript Identified by AceView, Entrez Gene ID(s) 57498; 100216337	KIDINS220		chr2
0.0002013	0.0891	0.609756	TC0200008481.hg.1	TRIM43	tripartite motif containing 43	NM_138800	Hs.232026	chr2
4.76e-05	0.0378	0.598802	TC1100012677.hg.1	OR8B12	olfactory receptor, family 8, subfamily B, member 12	NM_001005195	Hs.553634	chr11
4.62e-05	0.0378	0.591716	TC0100014459.hg.1	LINC01359	long intergenic non-protein coding RNA 1359	NR_119383		chr1
9.44e-05	0.0592	0.492611	TC0X00008054.hg.1	RNF128	ring finger protein 128, E3 ubiquitin protein ligase	NM_024539	Hs.496542	chrX
6.1e-06	0.00818	0.483092	TC0X00007075.hg.1	KDM6A	lysine (K)-specific demethylase 6A	NM_001291415	Hs.522616	chrX
0.0002194	0.0941	0.369004	TC1700010641.hg.1	KRT23	keratin 23, type I	NM_001282433	Hs.9029	chr17
6.9e-06	0.00871	0.238663	TC0X00009749.hg.1	KDM5C	Transcript Identified by AceView, Entrez Gene ID(s) 8242	KDM5C		chrX
