# Supplementary material for: Sex-specific gene expression and weighted co-expression network analysis suggest distinct sex-specific molecular signatures in acutely suicidal MDD-patients without somatic comorbidities
Source: Front Genet. 2025 Oct 3;16:1653768. doi: 10.3389/fgene.2025.1653768 (PMC12531222; doi:10.3389/fgene.2025.1653768)
Supplement: Supplementary file 8 [file Table6.xlsx]

## Sheet: Leading Edge IL6_JAK_STAT3
SYMBOL	TITLE	RANK IN GENE LIST	RANK METRIC SCORE	RUNNING ES	CORE ENRICHMENT
CSF2RB	colony stimulating factor 2 receptor	25	1.278	0.0322	Yes
TNFRSF1A	tumor necrosis factor receptor superfamily	89	1.137	0.0588	Yes
SOCS3	suppressor of cytokine signaling 3	190	0.999	0.0799	Yes
IL17RA	interleukin 17 receptor A	243	0.952	0.1022	Yes
TYK2	tyrosine kinase 2	244	0.952	0.1272	Yes
IL1B	interleukin 1 beta	356	0.885	0.1447	Yes
CSF3R	Memczak2013 ANTISENSE	364	0.882	0.1675	Yes
IL10RB	interleukin 10 receptor	419	0.854	0.1871	Yes
IL1R1	interleukin 1 receptor	499	0.823	0.2046	Yes
CD14	CD14 molecule	528	0.813	0.2245	Yes
IFNGR1	interferon gamma receptor 1	566	0.801	0.2436	Yes
IL4R	interleukin 4 receptor	568	0.8	0.2646	Yes
CSF2RA	colony stimulating factor 2 receptor	621	0.784	0.2825	Yes
IL1R2	interleukin 1 receptor	723	0.757	0.2971	Yes
IL17RB	interleukin 17 receptor B	842	0.73	0.3102	Yes
STAT3	signal transducer and activator of transcription 3 (acute-phase response factor)	1003	0.692	0.3201	Yes
CXCL1	chemokine (C-X-C motif) ligand 1 (melanoma growth stimulating activity	1022	0.688	0.3373	Yes
TNFRSF1B	tumor necrosis factor receptor superfamily	1051	0.683	0.3538	Yes
REG1A	regenerating islet-derived 1 alpha	1095	0.677	0.3693	Yes
CNTFR	ciliary neurotrophic factor receptor	1200	0.654	0.3811	Yes
IRF1	interferon regulatory factor 1	1215	0.652	0.3975	Yes
CCR1	chemokine (C-C motif) receptor 1	1249	0.645	0.4127	Yes
PF4	platelet factor 4	1533	0.6	0.4139	Yes
IRF9	interferon regulatory factor 9	1646	0.586	0.4235	Yes
PIK3R5	phosphoinositide-3-kinase	1812	0.565	0.4299	Yes
CBL	Cbl proto-oncogene	1990	0.541	0.4349	Yes
GRB2	growth factor receptor bound protein 2	2002	0.54	0.4485	Yes
IFNGR2	interferon gamma receptor 2 (interferon gamma transducer 1)	2218	0.514	0.451	Yes
STAT2	signal transducer and activator of transcription 2	2221	0.514	0.4643	Yes
CCL7	chemokine (C-C motif) ligand 7	2227	0.513	0.4775	Yes
IL18R1	interleukin 18 receptor 1	2262	0.51	0.4892	Yes
CSF2	colony stimulating factor 2 (granulocyte-macrophage)	2310	0.504	0.5	Yes
LTBR	lymphotoxin beta receptor (TNFR superfamily	2329	0.502	0.5123	Yes
LEPR	leptin receptor	2466	0.486	0.518	Yes
ITGB3	integrin beta 3	2930	0.44	0.5057	Yes
IL6	interleukin 6	2986	0.436	0.5143	Yes
IL13RA1	interleukin 13 receptor	3130	0.424	0.5181	Yes
TLR2	toll-like receptor 2	3152	0.422	0.5281	Yes
FAS	Fas cell surface death receptor	3258	0.415	0.5336	Yes
ACVRL1	activin A receptor type IL	3328	0.409	0.5408	Yes
