# Supplementary material for: Sex-specific gene expression and weighted co-expression network analysis suggest distinct sex-specific molecular signatures in acutely suicidal MDD-patients without somatic comorbidities
Source: Front Genet. 2025 Oct 3;16:1653768. doi: 10.3389/fgene.2025.1653768 (PMC12531222; doi:10.3389/fgene.2025.1653768)
Supplement: Supplementary file 9 [file Table4.xlsx]

## Sheet: Enriched GO Terms SA Fem vs HC 
GO ID	P-Value (Changed)	Term
50853	< 0.0001	B cell receptor signaling pathway
45576	< 0.0001	mast cell activation
50851	< 0.0001	antigen receptor-mediated signaling pathway
2429	< 0.0001	immune response-activating cell surface receptor signaling pathway
2768	< 0.0001	immune response-regulating cell surface receptor signaling pathway
2757	< 0.0001	immune response-activating signal transduction
2764	< 0.0001	immune response-regulating signaling pathway
2253	< 0.0001	activation of immune response
50778	< 0.0001	positive regulation of immune response
42110	< 0.0001	T cell activation
6954	< 0.0001	inflammatory response
31347	< 0.0001	regulation of defense response
46649	< 0.0001	lymphocyte activation
31349	0.0001	positive regulation of defense response
50900	0.0001	leukocyte migration
2252	0.0001	immune effector process
19864	0.0002	IgG binding
30217	0.0002	T cell differentiation
30098	0.0002	lymphocyte differentiation
32101	0.0002	regulation of response to external stimulus
5543	0.0002	phospholipid binding
19865	0.0003	immunoglobulin binding
33280	0.0003	response to vitamin D
30593	0.0003	neutrophil chemotaxis
2521	0.0004	leukocyte differentiation
60326	0.0005	cell chemotaxis
16052	0.0005	carbohydrate catabolic process
9615	0.0005	response to virus
50727	0.0006	regulation of inflammatory response
46578	0.0006	regulation of Ras protein signal transduction
30595	0.0007	leukocyte chemotaxis
9617	0.0008	response to bacterium
50729	0.001	positive regulation of inflammatory response
2274	0.0012	myeloid leukocyte activation
2366	0.0012	leukocyte activation involved in immune response
2263	0.0012	cell activation involved in immune response
19722	0.0013	calcium-mediated signaling
44724	0.0013	single-organism carbohydrate catabolic process
42742	0.0015	defense response to bacterium
2694	0.0015	regulation of leukocyte activation
33003	0.0016	regulation of mast cell activation
50865	0.0017	regulation of cell activation
31532	0.0018	actin cytoskeleton reorganization
43303	0.002	mast cell degranulation
5083	0.0022	small GTPase regulator activity
2448	0.0024	mast cell mediated immunity
2279	0.0024	mast cell activation involved in immune response
1901618	0.0026	organic hydroxy compound transmembrane transporter activity
1816	0.0026	cytokine production
43299	0.0027	leukocyte degranulation
32103	0.0027	positive regulation of response to external stimulus
15718	0.0029	monocarboxylic acid transport
32318	0.0031	regulation of Ras GTPase activity
5068	0.0032	transmembrane receptor protein tyrosine kinase adaptor activity
45017	0.0033	glycerolipid biosynthetic process
7265	0.0034	Ras protein signal transduction
19200	0.004	carbohydrate kinase activity
46631	0.004	alpha-beta T cell activation
51092	0.0042	positive regulation of NF-kappaB transcription factor activity
32496	0.0044	response to lipopolysaccharide
50867	0.0045	positive regulation of cell activation
32320	0.005	positive regulation of Ras GTPase activity
32319	0.005	regulation of Rho GTPase activity
30307	0.005	positive regulation of cell growth
7249	0.005	I-kappaB kinase/NF-kappaB cascade
19932	0.0054	second-messenger-mediated signaling
51056	0.0054	regulation of small GTPase mediated signal transduction
51345	0.0054	positive regulation of hydrolase activity
45055	0.0055	regulated secretory pathway
42093	0.0058	T-helper cell differentiation
2294	0.0058	CD4-positive, alpha-beta T cell differentiation involved in immune response
19320	0.0058	hexose catabolic process
6007	0.006	glucose catabolic process
43280	0.0066	positive regulation of cysteine-type endopeptidase activity involved in apoptotic process
35023	0.0068	regulation of Rho protein signal transduction
2237	0.0068	response to molecule of bacterial origin
50702	0.007	interleukin-1 beta secretion
2675	0.007	positive regulation of acute inflammatory response
7565	0.007	female pregnancy
42348	0.0075	NF-kappaB import into nucleus
42345	0.0075	regulation of NF-kappaB import into nucleus
2287	0.0075	alpha-beta T cell activation involved in immune response
2293	0.0075	alpha-beta T cell differentiation involved in immune response
2673	0.0075	regulation of acute inflammatory response
9266	0.0075	response to temperature stimulus
2001056	0.0079	positive regulation of cysteine-type endopeptidase activity
5795	0.0079	Golgi stack
46365	0.0081	monosaccharide catabolic process
1900077	0.0082	negative regulation of cellular response to insulin stimulus
46627	0.0082	negative regulation of insulin receptor signaling pathway
2275	0.0083	myeloid cell activation involved in immune response
2292	0.0085	T cell differentiation involved in immune response
16709	0.0085	oxidoreductase activity, acting on paired donors, with incorporation or reduction of molecular oxygen, NADH or NADPH as one donor, and incorporation of one atom of oxygen
2697	0.009	regulation of immune effector process
36151	0.0096	phosphatidylcholine acyl-chain remodeling
43122	0.0097	regulation of I-kappaB kinase/NF-kappaB cascade
45064	0.0098	T-helper 2 cell differentiation
42588	0.0098	zymogen granule
32303	0.0098	regulation of icosanoid secretion
43325	0.0098	phosphatidylinositol-3,4-bisphosphate binding
15665	0.0098	alcohol transmembrane transporter activity
4622	0.0098	lysophospholipase activity
10950	0.01	positive regulation of endopeptidase activity
46632	0.0103	alpha-beta T cell differentiation
5100	0.0107	Rho GTPase activator activity
43281	0.0108	regulation of cysteine-type endopeptidase activity involved in apoptotic process
50701	0.0111	interleukin-1 secretion
5544	0.0111	calcium-dependent phospholipid binding
2000251	0.0118	positive regulation of actin cytoskeleton reorganization
46469	0.0118	platelet activating factor metabolic process
32621	0.0118	interleukin-18 production
19730	0.0118	antimicrobial humoral response
6003	0.0118	fructose 2,6-bisphosphate metabolic process
5767	0.0118	secondary lysosome
4396	0.0118	hexokinase activity
1875	0.0118	lipopolysaccharide receptor activity
9408	0.012	response to heat
19369	0.0122	arachidonic acid metabolic process
7596	0.0123	blood coagulation
10952	0.0124	positive regulation of peptidase activity
45088	0.0124	regulation of innate immune response
9108	0.0125	coenzyme biosynthetic process
2526	0.0125	acute inflammatory response
2443	0.0129	leukocyte mediated immunity
7229	0.013	integrin-mediated signaling pathway
6919	0.013	activation of cysteine-type endopeptidase activity involved in apoptotic process
45089	0.0131	positive regulation of innate immune response
32611	0.0132	interleukin-1 beta production
51091	0.0134	positive regulation of sequence-specific DNA binding transcription factor activity
97202	0.0138	activation of cysteine-type endopeptidase activity
45121	0.014	membrane raft
19432	0.0142	triglyceride biosynthetic process
2000116	0.0146	regulation of cysteine-type endopeptidase activity
50663	0.0147	cytokine secretion
60713	0.0148	labyrinthine layer morphogenesis
46463	0.0167	acylglycerol biosynthetic process
46460	0.0167	neutral lipid biosynthetic process
19318	0.0167	hexose metabolic process
50544	0.0172	arachidonic acid binding
4331	0.0172	fructose-2,6-bisphosphate 2-phosphatase activity
2313	0.0172	mature B cell differentiation involved in immune response
46486	0.0174	glycerolipid metabolic process
6639	0.0175	acylglycerol metabolic process
36149	0.0177	phosphatidylinositol acyl-chain remodeling
45684	0.0177	positive regulation of epidermis development
42347	0.0177	negative regulation of NF-kappaB import into nucleus
31649	0.0177	heat generation
43367	0.0177	CD4-positive, alpha-beta T cell differentiation
32088	0.0181	negative regulation of NF-kappaB transcription factor activity
30183	0.0183	B cell differentiation
43087	0.0183	regulation of GTPase activity
6638	0.0184	neutral lipid metabolic process
1901571	0.0186	fatty acid derivative transport
71715	0.0186	icosanoid transport
32309	0.0186	icosanoid secretion
1901476	0.0186	carbohydrate transporter activity
15144	0.0186	carbohydrate transmembrane transporter activity
1901068	0.0186	guanosine-containing compound metabolic process
5088	0.0194	Ras guanyl-nucleotide exchange factor activity
5996	0.0203	monosaccharide metabolic process
33124	0.0204	regulation of GTP catabolic process
33559	0.0208	unsaturated fatty acid metabolic process
51090	0.0208	regulation of sequence-specific DNA binding transcription factor activity
46626	0.0209	regulation of insulin receptor signaling pathway
31490	0.0209	chromatin DNA binding
50718	0.021	positive regulation of interleukin-1 beta secretion
46697	0.021	decidualization
43304	0.021	regulation of mast cell degranulation
43088	0.021	regulation of Cdc42 GTPase activity
60669	0.021	embryonic placenta morphogenesis
32321	0.021	positive regulation of Rho GTPase activity
6732	0.0211	coenzyme metabolic process
6006	0.0211	glucose metabolic process
32612	0.0212	interleukin-1 production
35710	0.0212	CD4-positive, alpha-beta T cell activation
44706	0.0219	multi-multicellular organism process
33121	0.0227	regulation of purine nucleotide catabolic process
31329	0.0228	regulation of cellular catabolic process
6691	0.0233	leukotriene metabolic process
30811	0.0235	regulation of nucleotide catabolic process
9118	0.0235	regulation of nucleoside metabolic process
1901567	0.0236	fatty acid derivative binding
60558	0.0236	regulation of calcidiol 1-monooxygenase activity
50542	0.0236	icosanoid binding
50543	0.0236	icosatetraenoic acid binding
8443	0.0236	phosphofructokinase activity
3708	0.0236	retinoic acid receptor activity
2523	0.0236	leukocyte migration involved in inflammatory response
6096	0.0242	glycolysis
50716	0.0245	positive regulation of interleukin-1 secretion
33006	0.0245	regulation of mast cell activation involved in immune response
35338	0.0245	long-chain fatty-acyl-CoA biosynthetic process
7597	0.0245	blood coagulation, intrinsic pathway
30036	0.0249	actin cytoskeleton organization
2444	0.0251	myeloid leukocyte mediated immunity
6766	0.0261	vitamin metabolic process
46039	0.0267	GTP metabolic process
7266	0.0269	Rho protein signal transduction
2286	0.0272	T cell activation involved in immune response
30695	0.0275	GTPase regulator activity
6767	0.0277	water-soluble vitamin metabolic process
31985	0.0282	Golgi cisterna
50706	0.0284	regulation of interleukin-1 beta secretion
33198	0.0284	response to ATP
15721	0.0284	bile acid and bile salt transport
1900076	0.0287	regulation of cellular response to insulin stimulus
8360	0.029	regulation of cell shape
43547	0.0292	positive regulation of GTPase activity
1901568	0.0296	fatty acid derivative metabolic process
6690	0.0296	icosanoid metabolic process
42990	0.0296	regulation of transcription factor import into nucleus
60670	0.0307	branching involved in labyrinthine layer morphogenesis
60022	0.0307	hard palate development
5536	0.0307	glucose binding
2679	0.0307	respiratory burst involved in defense response
2335	0.0307	mature B cell differentiation
50818	0.0316	regulation of coagulation
42991	0.0316	transcription factor import into nucleus
32271	0.032	regulation of protein polymerization
55012	0.0325	ventricular cardiac muscle cell differentiation
48247	0.0325	lymphocyte chemotaxis
5547	0.0325	phosphatidylinositol-3,4,5-trisphosphate binding
31984	0.0334	organelle subcompartment
43491	0.0336	protein kinase B signaling cascade
32580	0.0337	Golgi cisterna membrane
15908	0.0337	fatty acid transport
30971	0.0347	receptor tyrosine kinase binding
42113	0.0352	B cell activation
6641	0.0353	triglyceride metabolic process
60589	0.036	nucleoside-triphosphatase regulator activity
50704	0.037	regulation of interleukin-1 secretion
32488	0.037	Cdc42 protein signal transduction
32489	0.037	regulation of Cdc42 protein signal transduction
2285	0.0372	lymphocyte activation involved in immune response
30246	0.0377	carbohydrate binding
71616	0.038	acyl-CoA biosynthetic process
35384	0.038	thioester biosynthetic process
46651	0.038	lymphocyte proliferation
70486	0.0385	leukocyte aggregation
50786	0.0385	RAGE receptor binding
45628	0.0385	regulation of T-helper 2 cell differentiation
43089	0.0385	positive regulation of Cdc42 GTPase activity
42581	0.0385	specific granule
32959	0.0385	inositol trisphosphate biosynthetic process
31622	0.0385	positive regulation of fever generation
31620	0.0385	regulation of fever generation
15385	0.0385	sodium:hydrogen antiporter activity
9991	0.0389	response to extracellular stimulus
46474	0.0393	glycerophospholipid biosynthetic process
71260	0.0396	cellular response to mechanical stimulus
32273	0.0396	positive regulation of protein polymerization
9986	0.0405	cell surface
43300	0.0417	regulation of leukocyte degranulation
1893	0.0417	maternal placenta development
1782	0.0417	B cell homeostasis
32943	0.042	mononuclear cell proliferation
2250	0.0434	adaptive immune response
1818	0.0443	negative regulation of cytokine production
5099	0.0444	Ras GTPase activator activity
31663	0.045	lipopolysaccharide-mediated signaling pathway
1817	0.0454	regulation of cytokine production
2000191	0.0468	regulation of fatty acid transport
45123	0.0468	cellular extravasation
34105	0.0468	positive regulation of tissue remodeling
32731	0.0468	positive regulation of interleukin-1 beta production
9595	0.0468	detection of biotic stimulus
2886	0.0468	regulation of myeloid leukocyte mediated immunity
90026	0.047	positive regulation of monocyte chemotaxis
71622	0.047	regulation of granulocyte chemotaxis
50308	0.047	sugar-phosphatase activity
43306	0.047	positive regulation of mast cell degranulation
32604	0.047	granulocyte macrophage colony-stimulating factor production
33008	0.047	positive regulation of mast cell activation involved in immune response
32645	0.047	regulation of granulocyte macrophage colony-stimulating factor production
19203	0.047	carbohydrate phosphatase activity
15937	0.047	coenzyme A biosynthetic process
5451	0.047	monovalent cation:hydrogen antiporter activity
71706	0.0478	tumor necrosis factor superfamily cytokine production
50715	0.0484	positive regulation of cytokine secretion
1900542	0.0485	regulation of purine nucleotide metabolic process
60711	0.0488	labyrinthine layer development
30029	0.049	actin filament-based process
46942	0.0498	carboxylic acid transport
15849	0.0498	organic acid transport
51188	0.0499	cofactor biosynthetic process
9612	0.0519	response to mechanical stimulus
45730	0.0521	respiratory burst
30206	0.0521	chondroitin sulfate biosynthetic process
6140	0.0521	regulation of nucleotide metabolic process
2703	0.0525	regulation of leukocyte mediated immunity
30838	0.0528	positive regulation of actin filament polymerization
50707	0.0533	regulation of cytokine secretion
2218	0.0539	activation of innate immune response
70661	0.0542	leukocyte proliferation
51493	0.0551	regulation of cytoskeleton organization
34097	0.0553	response to cytokine stimulus
71621	0.0562	granulocyte chemotaxis
43302	0.0562	positive regulation of leukocyte degranulation
36041	0.0562	long-chain fatty acid binding
32305	0.0562	positive regulation of icosanoid secretion
31652	0.0562	positive regulation of heat generation
31650	0.0562	regulation of heat generation
16208	0.0562	AMP binding
10829	0.0562	negative regulation of glucose transport
6000	0.0562	fructose metabolic process
2281	0.0562	macrophage activation involved in immune response
1660	0.0562	fever generation
7159	0.0569	leukocyte cell-cell adhesion
2312	0.0569	B cell activation involved in immune response
43433	0.0573	negative regulation of sequence-specific DNA binding transcription factor activity
32856	0.0577	activation of Ras GTPase activity
6022	0.0579	aminoglycan metabolic process
33273	0.059	response to vitamin
32386	0.0611	regulation of intracellular transport
45069	0.0612	regulation of viral genome replication
1676	0.0612	long-chain fatty acid metabolic process
50650	0.0635	chondroitin sulfate proteoglycan biosynthetic process
32732	0.0635	positive regulation of interleukin-1 production
6739	0.0635	NADP metabolic process
30099	0.0636	myeloid cell differentiation
6184	0.0643	GTP catabolic process
8154	0.0645	actin polymerization or depolymerization
1900046	0.0654	regulation of hemostasis
30193	0.0654	regulation of blood coagulation
42108	0.0654	positive regulation of cytokine biosynthetic process
50819	0.0657	negative regulation of coagulation
70160	0.0657	occluding junction
5923	0.0657	tight junction
60712	0.0659	spongiotrophoblast layer development
51044	0.0659	positive regulation of membrane protein ectodomain proteolysis
46852	0.0659	positive regulation of bone remodeling
45780	0.0659	positive regulation of bone resorption
45414	0.0659	regulation of interleukin-8 biosynthetic process
45070	0.0659	positive regulation of viral genome replication
34033	0.0659	purine nucleoside bisphosphate biosynthetic process
34030	0.0659	ribonucleoside bisphosphate biosynthetic process
33866	0.0659	nucleoside bisphosphate biosynthetic process
32957	0.0659	inositol trisphosphate metabolic process
33005	0.0659	positive regulation of mast cell activation
32048	0.0659	cardiolipin metabolic process
15939	0.0659	pantothenate metabolic process
5085	0.0668	guanyl-nucleotide exchange factor activity
1901069	0.0673	guanosine-containing compound catabolic process
45862	0.0692	positive regulation of proteolysis
2548	0.0696	monocyte chemotaxis
32011	0.0703	ARF protein signal transduction
31594	0.0703	neuromuscular junction
51048	0.0723	negative regulation of secretion
51186	0.0741	cofactor metabolic process
32355	0.0744	response to estradiol stimulus
30833	0.0751	regulation of actin filament polymerization
2000249	0.076	regulation of actin cytoskeleton reorganization
60742	0.076	epithelial cell differentiation involved in prostate gland development
42228	0.076	interleukin-8 biosynthetic process
15651	0.076	quaternary ammonium group transmembrane transporter activity
6098	0.076	pentose-phosphate shunt
5355	0.076	glucose transmembrane transporter activity
2719	0.076	negative regulation of cytokine production involved in immune response
2701	0.076	negative regulation of production of molecular mediator of immune response
4623	0.076	phospholipase A2 activity
51241	0.076	negative regulation of multicellular organismal process
50714	0.0786	positive regulation of protein secretion
8654	0.0788	phospholipid biosynthetic process
97305	0.0797	response to alcohol
16323	0.0799	basolateral plasma membrane
9199	0.0799	ribonucleoside triphosphate metabolic process
15758	0.0806	glucose transport
8645	0.0806	hexose transport
48029	0.0812	monosaccharide binding
52646	0.0827	alditol phosphate metabolic process
30166	0.0852	proteoglycan biosynthetic process
6953	0.0852	acute-phase response
90025	0.0867	regulation of monocyte chemotaxis
71391	0.0867	cellular response to estrogen stimulus
42508	0.0867	tyrosine phosphorylation of Stat1 protein
34362	0.0867	low-density lipoprotein particle
31434	0.0867	mitogen-activated protein kinase kinase binding
19321	0.0867	pentose metabolic process
15149	0.0867	hexose transmembrane transporter activity
6740	0.0867	NADPH regeneration
15749	0.0871	monosaccharide transport
48525	0.0895	negative regulation of viral reproduction
45071	0.0895	negative regulation of viral genome replication
42092	0.0895	type 2 immune response
8643	0.0895	carbohydrate transport
2758	0.0926	innate immune response-activating signal transduction
71496	0.0939	cellular response to external stimulus
44042	0.0942	glucan metabolic process
6073	0.0942	cellular glucan metabolic process
43068	0.0942	positive regulation of programmed cell death
2000193	0.0977	positive regulation of fatty acid transport
1901070	0.0977	guanosine-containing compound biosynthetic process
33268	0.0977	node of Ranvier
30228	0.0977	lipoprotein particle receptor activity
8329	0.0977	pattern recognition receptor activity
7494	0.0977	midgut development
32675	0.0987	regulation of interleukin-6 production
31667	0.0993	response to nutrient levels
32680	0.1034	regulation of tumor necrosis factor production
32640	0.1034	tumor necrosis factor production
9141	0.1036	nucleoside triphosphate metabolic process
10638	0.1043	positive regulation of organelle organization
32635	0.1082	interleukin-6 production
51043	0.1092	regulation of membrane protein ectodomain proteolysis
50995	0.1092	negative regulation of lipid catabolic process
45408	0.1092	regulation of interleukin-6 biosynthetic process
32715	0.1092	negative regulation of interleukin-6 production
32891	0.1092	negative regulation of organic acid transport
30949	0.1092	positive regulation of vascular endothelial growth factor receptor signaling pathway
15936	0.1092	coenzyme A metabolic process
15299	0.1092	solute:hydrogen antiporter activity
15145	0.1092	monosaccharide transmembrane transporter activity
2467	0.1092	germinal center formation
72676	0.1115	lymphocyte migration
9205	0.1117	purine ribonucleoside triphosphate metabolic process
48011	0.112	nerve growth factor receptor signaling pathway
33293	0.113	monocarboxylic acid binding
60333	0.1131	interferon-gamma-mediated signaling pathway
8064	0.1138	regulation of actin polymerization or depolymerization
42383	0.1138	sarcolemma
46847	0.119	filopodium assembly
30042	0.1192	actin filament depolymerization
43296	0.1197	apical junction complex
61082	0.1209	myeloid leukocyte cytokine production
32958	0.1209	inositol phosphate biosynthetic process
9144	0.1212	purine nucleoside triphosphate metabolic process
30832	0.1226	regulation of actin filament length
46683	0.1226	response to organophosphorus
42035	0.1226	regulation of cytokine biosynthetic process
42454	0.1237	ribonucleoside catabolic process
1776	0.1251	leukocyte homeostasis
51384	0.1266	response to glucocorticoid stimulus
2573	0.1266	myeloid leukocyte differentiation
32651	0.1271	regulation of interleukin-1 beta production
31102	0.1271	neuron projection regeneration
9620	0.1271	response to fungus
44272	0.1277	sulfur compound biosynthetic process
6650	0.1284	glycerophospholipid metabolic process
43065	0.1287	positive regulation of apoptotic process
71345	0.1301	cellular response to cytokine stimulus
5773	0.1301	vacuole
31334	0.1316	positive regulation of protein complex assembly
30041	0.1316	actin filament polymerization
2699	0.1316	positive regulation of immune effector process
72678	0.133	T cell migration
42226	0.133	interleukin-6 biosynthetic process
15491	0.133	cation:cation antiporter activity
8603	0.133	cAMP-dependent protein kinase regulator activity
2262	0.133	myeloid cell homeostasis
1783	0.133	B cell apoptotic process
15291	0.1342	secondary active transmembrane transporter activity
6024	0.1363	glycosaminoglycan biosynthetic process
43254	0.1375	regulation of protein complex assembly
19079	0.1378	viral genome replication
51222	0.1382	positive regulation of protein transport
9306	0.1382	protein secretion
1890	0.1403	placenta development
9207	0.1405	purine ribonucleoside triphosphate catabolic process
9203	0.1405	ribonucleoside triphosphate catabolic process
51495	0.141	positive regulation of cytoskeleton organization
6023	0.141	aminoglycan biosynthetic process
43123	0.1418	positive regulation of I-kappaB kinase/NF-kappaB cascade
42326	0.1423	negative regulation of phosphorylation
44275	0.1443	cellular carbohydrate catabolic process
30316	0.1443	osteoclast differentiation
61041	0.1445	regulation of wound healing
50708	0.1446	regulation of protein secretion
9146	0.1452	purine nucleoside triphosphate catabolic process
9164	0.1503	nucleoside catabolic process
15297	0.1509	antiporter activity
5884	0.1509	actin filament
44087	0.1511	regulation of cellular component biogenesis
51046	0.1527	regulation of secretion
5764	0.1537	lysosome
323	0.1537	lytic vacuole
19842	0.1557	vitamin binding
9143	0.1573	nucleoside triphosphate catabolic process
10976	0.1577	positive regulation of neuron projection development
71214	0.1579	cellular response to abiotic stimulus
60627	0.1587	regulation of vesicle-mediated transport
1900047	0.1605	negative regulation of hemostasis
50764	0.1605	regulation of phagocytosis
32652	0.1605	regulation of interleukin-1 production
30195	0.1605	negative regulation of blood coagulation
4222	0.1607	metalloendopeptidase activity
31331	0.1607	positive regulation of cellular catabolic process
17157	0.1614	regulation of exocytosis
1819	0.1617	positive regulation of cytokine production
31960	0.162	response to corticosteroid stimulus
1901658	0.1647	glycosyl compound catabolic process
46130	0.1649	purine ribonucleoside catabolic process
6152	0.1649	purine nucleoside catabolic process
70161	0.1655	anchoring junction
30203	0.1662	glycosaminoglycan metabolic process
6066	0.1665	alcohol metabolic process
51051	0.167	negative regulation of transport
6944	0.1673	cellular membrane fusion
46637	0.1693	regulation of alpha-beta T cell differentiation
42116	0.1693	macrophage activation
34109	0.1693	homotypic cell-cell adhesion
32890	0.1693	regulation of organic acid transport
7566	0.1693	embryo implantation
60	0.1693	protein import into nucleus, translocation
35091	0.1705	phosphatidylinositol binding
2687	0.1715	positive regulation of leukocyte migration
15711	0.1733	organic anion transport
70227	0.1781	lymphocyte apoptotic process
32677	0.1781	regulation of interleukin-8 production
32956	0.1802	regulation of actin cytoskeleton organization
51258	0.1835	protein polymerization
9895	0.1852	negative regulation of catabolic process
71216	0.1869	cellular response to biotic stimulus
34103	0.1871	regulation of tissue remodeling
5925	0.1908	focal adhesion
48520	0.1914	positive regulation of behavior
5912	0.1918	adherens junction
51223	0.1928	regulation of protein transport
32649	0.1929	regulation of interferon-gamma production
70201	0.1932	regulation of establishment of protein localization
8237	0.1968	metallopeptidase activity
71346	0.1976	cellular response to interferon-gamma
61025	0.1976	membrane fusion
9154	0.1996	purine ribonucleotide catabolic process
46470	0.2002	phosphatidylcholine metabolic process
46488	0.2007	phosphatidylinositol metabolic process
1525	0.2017	angiogenesis
9261	0.2025	ribonucleotide catabolic process
19221	0.2056	cytokine-mediated signaling pathway
6909	0.2102	phagocytosis
6029	0.2102	proteoglycan metabolic process
7584	0.2108	response to nutrient
6869	0.2158	lipid transport
71222	0.2231	cellular response to lipopolysaccharide
70482	0.2245	response to oxygen levels
6644	0.2349	phospholipid metabolic process
6195	0.235	purine nucleotide catabolic process
32846	0.238	positive regulation of homeostatic process
72523	0.2439	purine-containing compound catabolic process
7015	0.2497	actin filament organization
71219	0.2562	cellular response to molecule of bacterial origin
7009	0.2562	plasma membrane organization
5096	0.257	GTPase activator activity
6887	0.2591	exocytosis
32880	0.2622	regulation of protein localization
32970	0.264	regulation of actin filament-based process
51047	0.2717	positive regulation of secretion
1933	0.2878	negative regulation of protein phosphorylation
9166	0.2901	nucleotide catabolic process
6820	0.2912	anion transport
48545	0.3073	response to steroid hormone stimulus
1901292	0.3126	nucleoside phosphate catabolic process
10876	0.3455	lipid localization
51050	0.3556	positive regulation of transport
51240	0.3827	positive regulation of multicellular organismal process
