# Supplementary material for: Sex-specific gene expression and weighted co-expression network analysis suggest distinct sex-specific molecular signatures in acutely suicidal MDD-patients without somatic comorbidities
Source: Front Genet. 2025 Oct 3;16:1653768. doi: 10.3389/fgene.2025.1653768 (PMC12531222; doi:10.3389/fgene.2025.1653768)
Supplement: Supplementary file 10 [file Table1.xlsx]

## Sheet: SA vs Control
Parametric p-value	FDR	Linear Fold-change Test vs Control	ProbeSet	Symbol	Name	Accession	UGCluster
0.0005462	0.0704	3.125	TSUnmapped00000148.hg.1	PADI4	peptidyl arginine deiminase, type IV	ENST00000627140	Hs.522969
0.001988	0.0989	3.0303	TSUnmapped00000288.hg.1	PADI4	peptidyl arginine deiminase, type IV	ENST00000628035	Hs.522969
0.0017253	0.0956	2.7027	TSUnmapped00000378.hg.1	PADI4	peptidyl arginine deiminase, type IV	ENST00000628229	Hs.522969
0.0010444	0.0806	2.63158	TSUnmapped00000475.hg.1	PADI4	peptidyl arginine deiminase, type IV	ENST00000627887	Hs.522969
0.002051	0.0998	2.27273	TC0600011646.hg.1	SLC26A8	solute carrier family 26 (anion exchanger), member 8	NM_001193476	Hs.435836
0.0001996	0.0463	2.17391	TC1000006803.hg.1	CAMK1D	Memczak2013 ALT_ACCEPTOR, ALT_DONOR, coding, INTERNAL, intronic best transcript NM_020397	hsa_circ_0000215
0.0002298	0.0489	2.12766	TC0200016651.hg.1	CYP1B1	cytochrome P450, family 1, subfamily B, polypeptide 1	NM_000104	Hs.154654
0.0004125	0.0628	2.12766	TC1000006652.hg.1	PFKFB3	6-phosphofructo-2-kinase/fructose-2,6-biphosphatase 3	NM_001145443	Hs.195471
0.0013502	0.0875	2.08333	TC1900008881.hg.1	FCAR	Fc fragment of IgA receptor	ENST00000345937	Hs.659872
0.0009867	0.0801	2.04082	TC0200007102.hg.1	PLB1	phospholipase B1	NM_001170585	Hs.444933
0.0004184	0.0628	1.92308	TC1700010221.hg.1	DHRS13	dehydrogenase/reductase (SDR family) member 13	NM_144683	Hs.631760
0.0004184	0.0628	1.88679	TC1400007133.hg.1	ABHD12B	abhydrolase domain containing 12B	NM_001206673	Hs.271896
0.0014549	0.0894	1.88679	TC0700013442.hg.1	LSMEM1	leucine-rich single-pass membrane protein 1	NM_001134468	Hs.396189
0.0020613	0.0998	1.88679	TC0100016356.hg.1	F5	coagulation factor V (proaccelerin, labile factor)	NM_000130	Hs.30054
0.0002092	0.0463	1.85185	TC0700013354.hg.1	GPR141	G protein-coupled receptor 141	NM_181791	Hs.688230
0.0018959	0.0968	1.81818	TC2000008653.hg.1	CD93	CD93 molecule	NM_012072	Hs.97199
8.59e-05	0.0371	1.78571	TC1400010586.hg.1	LTB4R	leukotriene B4 receptor	NM_001143919	Hs.567248
0.0020587	0.0998	1.78571	TC1100012574.hg.1	SORL1	Memczak2013 ANTISENSE, CDS, coding, INTERNAL best transcript NM_003105	hsa_circ_0000366
0.0001688	0.0453	1.75439	TC0200007096.hg.1	FOSL2	FOS-like antigen 2	NM_005253	Hs.220971
2.2e-06	0.00674	1.72414	TC1500008339.hg.1	FES	FES proto-oncogene, tyrosine kinase	NM_001143783	Hs.7636
0.000116	0.0389	1.72414	TC2200008110.hg.1	PPM1F	protein phosphatase, Mg2+/Mn2+ dependent, 1F	NM_014634	Hs.112728
0.0003862	0.0626	1.72414	TC1200012199.hg.1	CAMKK2	calcium/calmodulin-dependent protein kinase kinase 2, beta	NM_001270485	Hs.297343
4.54e-05	0.0295	1.69492	TC2200007196.hg.1	TOM1	target of myb1 membrane trafficking protein	NM_001135729	Hs.474705
9.32e-05	0.0371	1.69492	TC1700009049.hg.1	PGS1	phosphatidylglycerophosphate synthase 1	NM_024419	Hs.654671
0.0002057	0.0463	1.69492	TC0200008099.hg.1	HK2	hexokinase 2	NM_000189	Hs.406266
0.0005132	0.0693	1.69492	TC1600007528.hg.1	ITGAM	integrin, alpha M (complement component 3 receptor 3 subunit)	NM_000632	Hs.172631
0.0008359	0.0788	1.69492	TC0500012978.hg.1	DOK3	docking protein 3	NM_001144875	Hs.720849
0.0008813	0.08	1.69492	TC1000007471.hg.1	ALOX5	arachidonate 5-lipoxygenase	NM_000698	Hs.89499
0.0008981	0.08	1.69492	TC1700009731.hg.1	GAS7	growth arrest-specific 7	NM_001130831	Hs.462214
0.0013822	0.0882	1.69492	TC1100007897.hg.1	LGALS12	lectin, galactoside-binding, soluble, 12	NM_001142535	Hs.502774
0.0004313	0.0628	1.66667	TC1200012617.hg.1	FGD4	FYVE, RhoGEF and PH domain containing 4	NM_001304480	Hs.117835
0.0005277	0.0697	1.66667	TC1700007403.hg.1	FLOT2	Memczak2013 ANTISENSE, CDS, coding, INTERNAL, intronic best transcript NM_004475	hsa_circ_0000747
0.000909	0.08	1.66667	TC0900012167.hg.1	GSN	gelsolin	NM_000177	Hs.522373
0.0009138	0.08	1.66667	TC1300008635.hg.1	CSNK1A1L	casein kinase 1, alpha 1-like	NM_145203	Hs.512897
0.0014523	0.0894	1.66667	TC1100008370.hg.1	ATG16L2	autophagy related 16-like 2	NM_033388	Hs.653186
0.001666	0.095	1.66667	TC0500012956.hg.1	HK3	hexokinase 3 (white cell)	NM_002115	Hs.411695
0.0002371	0.0489	1.63934	TC1100011157.hg.1	PPP1R14B	protein phosphatase 1, regulatory (inhibitor) subunit 14B	NM_138689	Hs.523760
0.0001768	0.0462	1.6129	TC2200009357.hg.1	PACSIN2	protein kinase C and casein kinase substrate in neurons 2	NM_001184970	Hs.162877
0.0002321	0.0489	1.6129	TC1900008543.hg.1	FCGRT	Fc fragment of IgG, receptor, transporter, alpha	NM_001136019	Hs.111903
0.000604	0.0736	1.6129	TC1900011257.hg.1	SIGLEC8	sialic acid binding Ig-like lectin 8	NM_014442	Hs.447899
0.0006581	0.0767	1.6129	TC1900008544.hg.1	RCN3	reticulocalbin 3, EF-hand calcium binding domain	NM_020650	Hs.567550
0.0008347	0.0788	1.6129	TC1400007732.hg.1	VASH1	vasohibin 1	NM_014909	Hs.525479
0.0009604	0.08	1.6129	TC1900011866.hg.1	RAB3D	RAB3D, member RAS oncogene family	NM_004283	Hs.744916
0.0012349	0.0841	1.6129	TC1900009947.hg.1	MYO9B	Memczak2013 ANTISENSE, CDS, coding, INTERNAL best transcript NM_004145	hsa_circ_0000908
0.0002534	0.0506	1.5873	TC1400010071.hg.1	CLMN	calmin (calponin-like, transmembrane)	NM_024734	Hs.301478
0.0002793	0.053	1.5873	TC1900008623.hg.1	SIGLEC9	sialic acid binding Ig-like lectin 9	NM_001198558	Hs.245828
0.0003049	0.0554	1.5873	TC0100007471.hg.1	RPS6KA1	Zhang2013 ALT_ACCEPTOR, ALT_DONOR, coding, INTERNAL, intronic best transcript NM_002953	hsa_circ_0092329
0.0003126	0.0559	1.5873	TC0300012377.hg.1	RAB43	Memczak2013 ALT_ACCEPTOR, ALT_DONOR, coding, INTERNAL, intronic best transcript NM_001204883	hsa_circ_0001338
0.0009144	0.08	1.5873	TC1200012707.hg.1	ALDH2	aldehyde dehydrogenase 2 family (mitochondrial)	NM_000690	Hs.604551
0.0010149	0.0802	1.5873	TC1300006799.hg.1	FRY	FRY microtubule binding protein	NM_023037	Hs.507669
0.0001628	0.0442	1.5625	TC1600007014.hg.1	NDE1	nudE neurodevelopment protein 1	NM_017668	Hs.655378
0.0005904	0.0728	1.5625	TC0100007469.hg.1	RPS6KA1	ribosomal protein S6 kinase, 90kDa, polypeptide 1	NM_001006665	Hs.149957
0.0007994	0.0788	1.5625	TC0100007540.hg.1	THEMIS2	thymocyte selection associated family member 2	NM_001039477	Hs.10649
0.0018625	0.0965	1.5625	TC0500011483.hg.1	MCTP1	multiple C2 domains, transmembrane 1	NM_001002796	Hs.655087
4.94e-05	0.0296	1.53846	TC0100010798.hg.1	QSOX1	quiescin Q6 sulfhydryl oxidase 1	NM_001004128	Hs.744925
5.88e-05	0.0324	1.53846	TC0700011054.hg.1	GRB10	growth factor receptor bound protein 10	NM_001001549	Hs.164060
5.9e-05	0.0324	1.53846	TC0100006771.hg.1	H6PD	hexose-6-phosphate dehydrogenase (glucose 1-dehydrogenase)	NM_001282587	Hs.463511
0.0001425	0.0432	1.53846	TC0X00009648.hg.1	TFE3	transcription factor binding to IGHM enhancer 3	NM_001282142	Hs.730740
0.0003849	0.0626	1.53846	TC1700008738.hg.1	PRKAR1A	Memczak2013 ALT_ACCEPTOR, ALT_DONOR, coding, INTERNAL, intronic best transcript NM_212471	hsa_circ_0000800
0.0006858	0.077	1.53846	TC0900010808.hg.1	BICD2	bicaudal D homolog 2 (Drosophila)	NM_001003800	Hs.436939
0.0010288	0.0802	1.53846	TC2000007102.hg.1	HCK	HCK proto-oncogene, Src family tyrosine kinase	NM_001172129	Hs.655210
0.0019384	0.0974	1.53846	TC0900009333.hg.1	FAM157B	family with sequence similarity 157, member B	NM_001145249	Hs.741123
4.3e-06	0.00916	1.51515	TC1100009824.hg.1	CARS	cysteinyl-tRNA synthetase	NM_001014437	Hs.274873
0.0001267	0.0401	1.51515	TC1000008744.hg.1	TRIM8	tripartite motif containing 8	NM_030912	Hs.336810
0.0004454	0.0633	1.51515	TC1500007107.hg.1	SORD	sorbitol dehydrogenase	NM_003104	Hs.878
0.0006355	0.0749	1.51515	TC1200010006.hg.1	PLBD1	phospholipase B domain containing 1	NM_024829	Hs.131933
0.0009775	0.08	1.51515	TC1200008057.hg.1	IRAK3	interleukin 1 receptor associated kinase 3	NM_001142523	Hs.369265
0.0013796	0.0882	1.51515	TC0400008803.hg.1	RAB33B	RAB33B, member RAS oncogene family	NM_031296	Hs.591679
0.0018774	0.0967	1.51515	TC0700008565.hg.1	SLC12A9	solute carrier family 12, member 9	NM_001267812	Hs.521087
0.0004328	0.0628	1.49254	TC0700013620.hg.1	IMPDH1	IMP (inosine 5-monophosphate) dehydrogenase 1	NM_000883	Hs.654401
2.63e-05	0.0242	0.662252	TC0400007978.hg.1	ENOPH1	enolase-phosphatase 1	NM_001292017	Hs.18442
0.0001852	0.0463	0.662252	TC0700011383.hg.1	SBDS	Shwachman-Bodian-Diamond syndrome	NM_016038	Hs.110445
0.0009207	0.08	0.662252	TC0100009555.hg.1	CD2	CD2 molecule	NM_001767	Hs.523500
0.0013092	0.0864	0.662252	TC1400008173.hg.1	CCNK	cyclin K	NM_001099402	Hs.510409
0.0004108	0.0628	0.657895	TC0800009735.hg.1	MTUS1	microtubule associated tumor suppressor 1	NM_001001924	Hs.7946
9.18e-05	0.0371	0.649351	TC1400009579.hg.1	ADAM20	ADAM metallopeptidase domain 20	NM_003814	Hs.177984
0.0007633	0.0775	0.645161	TC0400008902.hg.1	ABCE1	ATP binding cassette subfamily E member 1	NM_001040876	Hs.12013
0.0002418	0.0494	0.636943	TC0100009901.hg.1	MRPS21	mitochondrial ribosomal protein S21	NM_018997	Hs.405880
0.0012713	0.0852	0.636943	TC0600008509.hg.1	KCNQ5	potassium channel, voltage gated KQT-like subfamily Q, member 5	NM_001160130	Hs.445324
0.0012382	0.0841	0.628931	TC1200011454.hg.1	CEP290	centrosomal protein 290kDa	NM_025114	Hs.150444
0.0015913	0.0935	0.625	TC0600011927.hg.1	SUPT3H	SPT3 homolog, SAGA and STAGA complex component	NM_001261823	Hs.368325
9.91e-05	0.0378	0.621118	TC1100012976.hg.1	NUCB2	nucleobindin 2	NM_005013	Hs.654599
0.0003602	0.0618	0.621118	TC0600008991.hg.1	QRSL1	Transcript Identified by AceView, Entrez Gene ID(s) 55278	QRSL1
0.0006309	0.0748	0.621118	TC1900010221.hg.1	ZNF681	zinc finger protein 681	NM_138286	Hs.399952
0.0017455	0.0956	0.617284	TC1100009202.hg.1	CD3G	CD3g molecule, gamma (CD3-TCR complex)	NM_000073	Hs.2259
0.0015469	0.0927	0.606061	TC1800008750.hg.1	TCF4	transcription factor 4	NM_001083962	Hs.605153
0.0012334	0.0841	0.598802	TC1300009597.hg.1	GPR18	G protein-coupled receptor 18	NM_001098200	Hs.741589
2.72e-05	0.0242	0.584795	TC0X00007310.hg.1	TSPYL2	TSPY-like 2	NM_022117	Hs.136164
2.93e-05	0.0242	0.581395	TC1700011281.hg.1	SKA2	spindle and kinetochore associated complex subunit 2	NM_001100595	Hs.463607
0.0005331	0.0697	0.564972	TC0100008602.hg.1	CACHD1	cache domain containing 1	NM_001293274	Hs.443891
0.0007477	0.0772	0.561798	TC0600008863.hg.1	MANEA	mannosidase, endo-alpha	NM_024641	Hs.734632
