# Supplementary material for: Sex-specific gene expression and weighted co-expression network analysis suggest distinct sex-specific molecular signatures in acutely suicidal MDD-patients without somatic comorbidities
Source: Front Genet. 2025 Oct 3;16:1653768. doi: 10.3389/fgene.2025.1653768 (PMC12531222; doi:10.3389/fgene.2025.1653768)
Supplement: Supplementary file 11 [file Table5.xlsx]

## Sheet: Leading Edge TNF alpha
SYMBOL	TITLE	RANK IN GENE LIST	RANK METRIC SCORE	RUNNING ES	CORE ENRICHMENT
TNFAIP6	tumor necrosis factor	5	1.453	0.0165	Yes
JUNB	jun B proto-oncogene	9	1.409	0.0327	Yes
RNF19B	Memczak2013 ANTISENSE	40	1.222	0.0452	Yes
PTPRE	protein tyrosine phosphatase	54	1.192	0.0583	Yes
PLAUR	plasminogen activator	59	1.174	0.0717	Yes
FOSL2	FOS-like antigen 2	78	1.153	0.0841	Yes
B4GALT5	UDP-Gal:betaGlcNAc beta 1	112	1.1	0.0951	Yes
SAT1	spermidine	115	1.094	0.1076	Yes
BCL3	B-cell CLL	139	1.059	0.1187	Yes
KDM6B	lysine (K)-specific demethylase 6B	156	1.041	0.1299	Yes
TRIB1	tribbles pseudokinase 1	180	1.007	0.1403	Yes
BCL6	B-cell CLL	187	1.001	0.1516	Yes
SOCS3	suppressor of cytokine signaling 3	190	0.999	0.163	Yes
TNFAIP2	tumor necrosis factor	191	0.996	0.1745	Yes
SOD2	superoxide dismutase 2	247	0.949	0.1827	Yes
SLC2A3	solute carrier family 2 (facilitated glucose transporter)	298	0.924	0.1908	Yes
MXD1	Memczak2013 ANTISENSE	327	0.905	0.1998	Yes
BTG2	BTG family	353	0.887	0.2087	Yes
IL1B	interleukin 1 beta	356	0.885	0.2189	Yes
PFKFB3	6-phosphofructo-2-kinase	360	0.884	0.2289	Yes
NAMPT	nicotinamide phosphoribosyltransferase	418	0.855	0.2358	Yes
NFIL3	nuclear factor	422	0.853	0.2455	Yes
DENND5A	DENN	516	0.816	0.2502	Yes
DUSP1	dual specificity phosphatase 1	532	0.812	0.2588	Yes
ZFP36	ZFP36 ring finger protein	546	0.808	0.2674	Yes
NFKBIA	nuclear factor of kappa light polypeptide gene enhancer in B-cells inhibitor	558	0.804	0.2762	Yes
FOS	FBJ murine osteosarcoma viral oncogene homolog	578	0.796	0.2844	Yes
LITAF	lipopolysaccharide-induced TNF factor	674	0.769	0.2884	Yes
ETS2	v-ets avian erythroblastosis virus E26 oncogene homolog 2	704	0.761	0.2957	Yes
GADD45B	growth arrest and DNA-damage-inducible	707	0.76	0.3043	Yes
IER2	immediate early response 2	718	0.757	0.3126	Yes
CEBPB	CCAAT	741	0.753	0.3201	Yes
JAG1	jagged 1	776	0.746	0.327	Yes
SERPINE1	serpin peptidase inhibitor	914	0.712	0.3281	Yes
MARCKS	myristoylated alanine-rich protein kinase C substrate	926	0.708	0.3358	Yes
ICAM1	intercellular adhesion molecule 1	972	0.7	0.3415	Yes
TNIP1	TNFAIP3 interacting protein 1	990	0.695	0.3487	Yes
PTGS2	prostaglandin-endoperoxide synthase 2 (prostaglandin G	995	0.694	0.3565	Yes
DRAM1	DNA-damage regulated autophagy modulator 1	1021	0.688	0.3631	Yes
CXCL1	chemokine (C-X-C motif) ligand 1 (melanoma growth stimulating activity	1022	0.688	0.3711	Yes
FOSL1	FOS-like antigen 1	1083	0.679	0.3758	Yes
SLC16A6	solute carrier family 16	1145	0.667	0.3804	Yes
CEBPD	CCAAT	1156	0.664	0.3876	Yes
IRF1	interferon regulatory factor 1	1215	0.652	0.3921	Yes
SERPINB2	serpin peptidase inhibitor	1241	0.647	0.3983	Yes
GADD45A	growth arrest and DNA-damage-inducible	1272	0.641	0.4041	Yes
PLAU	plasminogen activator	1300	0.636	0.4101	Yes
VEGFA	vascular endothelial growth factor A	1327	0.633	0.4161	Yes
TNFRSF9	tumor necrosis factor receptor superfamily	1328	0.633	0.4234	Yes
F2RL1	coagulation factor II (thrombin) receptor-like 1	1405	0.62	0.4266	Yes
TAP1	transporter 1	1444	0.615	0.4317	Yes
NFE2L2	nuclear factor	1502	0.605	0.4358	Yes
STAT5A	signal transducer and activator of transcription 5A	1538	0.6	0.4409	Yes
IL18	interleukin 18	1681	0.58	0.4403	Yes
NFKB2	nuclear factor of kappa light polypeptide gene enhancer in B-cells 2 (p49	1715	0.576	0.4452	Yes
NR4A2	nuclear receptor subfamily 4	1722	0.575	0.4515	Yes
PLPP3	phospholipid phosphatase 3	1750	0.571	0.4567	Yes
PDE4B	phosphodiesterase 4B	1794	0.567	0.4611	Yes
CFLAR	CASP8 and FADD like apoptosis regulator	1800	0.567	0.4674	Yes
NFKBIE	nuclear factor of kappa light polypeptide gene enhancer in B-cells inhibitor	1802	0.566	0.4739	Yes
MCL1	myeloid cell leukemia 1	1820	0.564	0.4795	Yes
SGK1	serum	1831	0.563	0.4855	Yes
KLF10	Kruppel-like factor 10	2104	0.527	0.4775	Yes
ZC3H12A	zinc finger CCCH-type containing 12A	2147	0.523	0.4814	Yes
IL1A	interleukin 1 alpha	2181	0.519	0.4857	Yes
IFNGR2	interferon gamma receptor 2 (interferon gamma transducer 1)	2218	0.514	0.4898	Yes
CSF2	colony stimulating factor 2 (granulocyte-macrophage)	2310	0.504	0.4909	Yes
PLEK	pleckstrin	2430	0.49	0.4904	Yes
PPP1R15A	protein phosphatase 1	2499	0.482	0.4924	Yes
SDC4	syndecan 4	2500	0.481	0.498	Yes
IFIT2	interferon-induced protein with tetratricopeptide repeats 2	2620	0.469	0.4973	Yes
BMP2	bone morphogenetic protein 2	2652	0.466	0.501	Yes
G0S2	G0	2653	0.466	0.5064	Yes
BCL2A1	BCL2-related protein A1	2679	0.464	0.5105	Yes
IER3	immediate early response 3	2740	0.458	0.5127	Yes
ICOSLG	inducible T-cell co-stimulator ligand	2860	0.447	0.5117	Yes
KYNU	kynureninase	2891	0.444	0.5153	Yes
CCRL2	chemokine (C-C motif) receptor-like 2	2944	0.439	0.5177	Yes
SNN	stannin	2982	0.436	0.5208	Yes
IL6	interleukin 6	2986	0.436	0.5257	Yes
EHD1	EH domain containing 1	3028	0.432	0.5285	Yes
TLR2	toll-like receptor 2	3152	0.422	0.527	Yes
F3	coagulation factor III (thromboplastin	3190	0.42	0.53	Yes
KLF6	Kruppel-like factor 6	3204	0.419	0.5342	Yes
CXCL6	chemokine (C-X-C motif) ligand 6	3275	0.414	0.5353	Yes
SERPINB8	serpin peptidase inhibitor	3409	0.402	0.5331	Yes
ABCA1	ATP binding cassette subfamily A member 1	3445	0.399	0.5359	Yes
BHLHE40	basic helix-loop-helix family	3563	0.39	0.5343	Yes
IRS2	insulin receptor substrate 2	3608	0.386	0.5365	Yes
NFAT5	nuclear factor of activated T-cells 5	3666	0.381	0.538	Yes
