# Supplementary material for: Sex-specific gene expression and weighted co-expression network analysis suggest distinct sex-specific molecular signatures in acutely suicidal MDD-patients without somatic comorbidities
Source: Front Genet. 2025 Oct 3;16:1653768. doi: 10.3389/fgene.2025.1653768 (PMC12531222; doi:10.3389/fgene.2025.1653768)
Supplement: Supplementary file 12 [file Table7.xlsx]

## Sheet: Leading Edge Inflammatory resp
SYMBOL	TITLE	RANK IN GENE LIST	RANK METRIC SCORE	RUNNING ES	CORE ENRICHMENT
TNFAIP6	tumor necrosis factor	5	1.453	0.0159	Yes
KIF1B	kinesin family member 1B	23	1.282	0.0293	Yes
BEST1	bestrophin 1	27	1.265	0.0433	Yes
PTPRE	protein tyrosine phosphatase	54	1.192	0.0552	Yes
PLAUR	plasminogen activator	59	1.174	0.0681	Yes
AQP9	aquaporin 9	63	1.169	0.0809	Yes
PTAFR	platelet-activating factor receptor	103	1.115	0.0913	Yes
KCNJ2	potassium channel	138	1.062	0.1014	Yes
GP1BA	glycoprotein Ib (platelet)	140	1.058	0.1131	Yes
NLRP3	NLR family	141	1.055	0.1249	Yes
OSM	oncostatin M	194	0.993	0.1332	Yes
FFAR2	free fatty acid receptor 2	222	0.968	0.1426	Yes
LYN	LYN proto-oncogene	253	0.947	0.1516	Yes
RHOG	ras homolog family member G	260	0.943	0.1618	Yes
C5AR1	complement component 5a receptor 1	288	0.927	0.1707	Yes
MXD1	Memczak2013 ANTISENSE	327	0.905	0.1789	Yes
BTG2	BTG family	353	0.887	0.1874	Yes
IL1B	interleukin 1 beta	356	0.885	0.1972	Yes
CSF3R	Memczak2013 ANTISENSE	364	0.882	0.2067	Yes
PROK2	prokineticin 2	373	0.874	0.216	Yes
HIF1A	hypoxia inducible factor 1	393	0.867	0.2247	Yes
NMI	N-myc (and STAT) interactor	403	0.861	0.2338	Yes
NAMPT	nicotinamide phosphoribosyltransferase	418	0.855	0.2426	Yes
ADM	adrenomedullin	439	0.846	0.251	Yes
IL1R1	interleukin 1 receptor	499	0.823	0.2571	Yes
CD14	CD14 molecule	528	0.813	0.2647	Yes
NFKBIA	nuclear factor of kappa light polypeptide gene enhancer in B-cells inhibitor	558	0.804	0.2722	Yes
IL4R	interleukin 4 receptor	568	0.8	0.2806	Yes
FPR1	formyl peptide receptor 1	594	0.793	0.2881	Yes
MEFV	Mediterranean fever	649	0.776	0.294	Yes
NOD2	nucleotide-binding oligomerization domain containing 2	730	0.755	0.2983	Yes
ITGA5	integrin alpha 5	909	0.714	0.297	Yes
SERPINE1	serpin peptidase inhibitor	914	0.712	0.3047	Yes
SLC31A2	solute carrier family 31 (copper transporter)	957	0.704	0.3104	Yes
ICAM1	intercellular adhesion molecule 1	972	0.7	0.3175	Yes
SCARF1	scavenger receptor class F	1044	0.685	0.3214	Yes
TNFRSF1B	tumor necrosis factor receptor superfamily	1051	0.683	0.3287	Yes
TLR1	toll-like receptor 1	1072	0.68	0.3353	Yes
SLC28A2	solute carrier family 28 (concentrative nucleoside transporter)	1101	0.676	0.3413	Yes
TIMP1	TIMP metallopeptidase inhibitor 1	1191	0.656	0.344	Yes
IRF1	interferon regulatory factor 1	1215	0.652	0.3501	Yes
TNFRSF9	tumor necrosis factor receptor superfamily	1328	0.633	0.3514	Yes
ADGRE1	adhesion G protein-coupled receptor E1	1439	0.616	0.3525	Yes
CD55	CD55 molecule	1486	0.607	0.3569	Yes
SELL	selectin L	1487	0.606	0.3637	Yes
RNF144B	ring finger protein 144B	1512	0.603	0.3691	Yes
TACR1	tachykinin receptor 1	1541	0.599	0.3744	Yes
TNFSF10	tumor necrosis factor (ligand) superfamily	1600	0.591	0.378	Yes
MARCO	macrophage receptor with collagenous structure	1614	0.589	0.3838	Yes
IL18	interleukin 18	1681	0.58	0.3869	Yes
PDE4B	phosphodiesterase 4B	1794	0.567	0.3874	Yes
LPAR1	lysophosphatidic acid receptor 1	1803	0.566	0.3933	Yes
PIK3R5	phosphoinositide-3-kinase	1812	0.565	0.3992	Yes
HAS2	hyaluronan synthase 2	1914	0.552	0.4001	Yes
BDKRB1	bradykinin receptor B1	2084	0.53	0.3973	Yes
IL1A	interleukin 1 alpha	2181	0.519	0.3981	Yes
IFNGR2	interferon gamma receptor 2 (interferon gamma transducer 1)	2218	0.514	0.402	Yes
CCL7	chemokine (C-C motif) ligand 7	2227	0.513	0.4073	Yes
IL18R1	interleukin 18 receptor 1	2262	0.51	0.4112	Yes
SLC31A1	solute carrier family 31 (copper transporter)	2281	0.509	0.4159	Yes
PTGIR	prostaglandin I2 (prostacyclin) receptor (IP)	2316	0.504	0.4198	Yes
TNFSF15	tumor necrosis factor (ligand) superfamily	2345	0.5	0.4239	Yes
SCN1B	sodium channel	2356	0.499	0.4289	Yes
GABBR1	gamma-aminobutyric acid (GABA) B receptor	2370	0.498	0.4338	Yes
PSEN1	presenilin 1	2375	0.497	0.4391	Yes
IRF7	interferon regulatory factor 7	2440	0.489	0.4413	Yes
EIF2AK2	eukaryotic translation initiation factor 2-alpha kinase 2	2745	0.457	0.4306	Yes
PCDH7	protocadherin 7	2834	0.45	0.4311	Yes
ICOSLG	inducible T-cell co-stimulator ligand	2860	0.447	0.4348	Yes
ITGB3	integrin beta 3	2930	0.44	0.4361	Yes
CCRL2	chemokine (C-C motif) receptor-like 2	2944	0.439	0.4403	Yes
IL6	interleukin 6	2986	0.436	0.4431	Yes
P2RY2	purinergic receptor P2Y	3056	0.43	0.4443	Yes
GNAI3	guanine nucleotide binding protein (G protein)	3116	0.425	0.446	Yes
TLR2	toll-like receptor 2	3152	0.422	0.4489	Yes
F3	coagulation factor III (thromboplastin	3190	0.42	0.4516	Yes
KLF6	Kruppel-like factor 6	3204	0.419	0.4556	Yes
SLC7A2	solute carrier family 7 (cationic amino acid transporter	3215	0.419	0.4598	Yes
CXCL6	chemokine (C-X-C motif) ligand 6	3275	0.414	0.4613	Yes
SELE	selectin E	3444	0.399	0.4571	Yes
ABCA1	ATP binding cassette subfamily A member 1	3445	0.399	0.4615	Yes
EREG	epiregulin	3530	0.392	0.4616	Yes
IL15	interleukin 15	3566	0.389	0.4641	Yes
NDP	Norrie disease (pseudoglioma)	3645	0.383	0.4643	Yes
IL18RAP	interleukin 18 receptor accessory protein	3695	0.379	0.466	Yes
CHST2	carbohydrate (N-acetylglucosamine-6-O) sulfotransferase 2	3721	0.377	0.4689	Yes
