# Supplementary material for: Sex-specific gene expression and weighted co-expression network analysis suggest distinct sex-specific molecular signatures in acutely suicidal MDD-patients without somatic comorbidities
Source: Front Genet. 2025 Oct 3;16:1653768. doi: 10.3389/fgene.2025.1653768 (PMC12531222; doi:10.3389/fgene.2025.1653768)
Supplement: Supplementary file 13 [file Table8.xlsx]

## Sheet: Hub Genes
Probeset ID	Gene Symbol	Module	gene signficance correlation	Module Membership turquoise
TC0700007480	ABCA13	turquoise	0.314213	0.84107
TC1000008984	FAM160B1	turquoise	0.339658	0.815673
TC1200008574	APAF1	turquoise	0.351293	0.803011
TC0500008342	DCP2	turquoise	0.361938	0.811042
TC1000008568	FRAT1	turquoise	0.370535	0.85302
TC0100011022	RGS2	turquoise	0.379488	0.841982
TC1900008329	VASP	turquoise	0.384714	0.83566
TC1500010899	ST20-MTHFS	turquoise	0.385394	0.854762
TC1500010792	MCTP2	turquoise	0.386794	0.807093
TC1900008496	PPP1R15A	turquoise	0.388765	0.844503
TC1700008128	NPEPPS	turquoise	0.396205	0.810654
TC0100013651	PHC2	turquoise	0.400532	0.861038
TC1300008997	DHRS12	turquoise	0.41056	0.816023
TC0300008839	ACPP	turquoise	0.410591	0.815629
TC0200010785	CXCR2	turquoise	0.411043	0.840899
TC0600007825	MAPK14	turquoise	0.411635	0.862395
TC1100013209	PAK1	turquoise	0.412007	0.810824
TC0800011815	FAM49B	turquoise	0.414224	0.832965
TC1900006730	KDM4B	turquoise	0.415932	0.829857
TC0300013635	ACAP2	turquoise	0.422318	0.80146
TC1600009849	XPO6	turquoise	0.426537	0.846658
TC1500010900	MTHFS	turquoise	0.426842	0.882895
TC1100008010	CDC42EP2	turquoise	0.428759	0.825166
TC1500009189	ZNF106	turquoise	0.430734	0.826358
TC1200012417	SLC15A4	turquoise	0.431091	0.839626
TC1200011567	TMCC3	turquoise	0.432513	0.904289
TC0900009779	C9orf72	turquoise	0.436737	0.807614
TC0300013978	USP4	turquoise	0.436927	0.836542
TC0400007120	RBPJ	turquoise	0.438453	0.823356
TC0900012161	DNAJC25-GNG10	turquoise	0.439403	0.848523
TC2200008487	PISD	turquoise	0.439674	0.828953
TC2000009967	NSFL1C	turquoise	0.439696	0.817708
TC0X00010671	LAMP2	turquoise	0.441711	0.814386
TC1600009185	MEFV	turquoise	0.441929	0.81035
TC0200015714	CXCR1	turquoise	0.445348	0.881066
TC0500013155	BASP1	turquoise	0.445744	0.912382
TC1100007906	RTN3	turquoise	0.446467	0.84585
TC0300013719	CEP19	turquoise	0.447464	0.849027
TC2000009357	PREX1	turquoise	0.449356	0.865131
TC0900008482	SLC31A2	turquoise	0.450262	0.817086
TC1700008984	SEC14L1	turquoise	0.450349	0.82513
TC0200012339	SLC8A1	turquoise	0.451086	0.830077
TC1700010218	FLOT2	turquoise	0.451462	0.83541
TC1500009753	OAZ2	turquoise	0.452583	0.833735
TC0100015764	FAM63A	turquoise	0.452799	0.871258
TC0500007549	ZSWIM6	turquoise	0.453471	0.812195
TC0600011067	TDP2	turquoise	0.453635	0.808503
TC1600008239	WWP2	turquoise	0.45449	0.859056
TC1700007419	TAOK1	turquoise	0.454914	0.804759
TC1400008355	RCOR1	turquoise	0.455926	0.900288
TC1200010835	NFE2	turquoise	0.456003	0.865867
TC0300009855	IL1RAP	turquoise	0.456707	0.806759
TC0300010299	RAF1	turquoise	0.460427	0.82764
TC1500010747	RNF111	turquoise	0.461125	0.818687
TC2100006967	IFNGR2	turquoise	0.462731	0.847181
TC0900010769	NFIL3	turquoise	0.463952	0.875477
TC1700009236	SLC16A3	turquoise	0.465001	0.801739
TC0900011379	MEGF9	turquoise	0.465604	0.857584
TC0200007261	QPCT	turquoise	0.466009	0.873225
TC1000007785	NRBF2	turquoise	0.467719	0.861017
TC0100006818	PGD	turquoise	0.469248	0.855663
TC0100016678	FAM129A	turquoise	0.470968	0.886429
TC1600009446	CPPED1	turquoise	0.471152	0.817273
TC1400009529	ACTN1	turquoise	0.471161	0.861487
TC0100015284	FAM212B	turquoise	0.471906	0.816405
TC1700007791	RARA	turquoise	0.472634	0.844879
TC1700007779	MSL1	turquoise	0.473511	0.919793
TC0600013205	VNN2	turquoise	0.473647	0.869745
TC1000007471	ALOX5	turquoise	0.474224	0.859681
TC0100011417	CR1L	turquoise	0.474966	0.837962
TC1000012389	ADAM8	turquoise	0.475309	0.879038
TC2000009392	B4GALT5	turquoise	0.475536	0.810835
TC1900011271	FPR1	turquoise	0.476163	0.835689
TC0200012809	PELI1	turquoise	0.476216	0.840843
TC0700011562	TMEM120A	turquoise	0.477692	0.833053
TC0100016656	NCF2	turquoise	0.479308	0.921366
TC1900008668	FPR2	turquoise	0.47981	0.843436
TC1800006650	RAB31	turquoise	0.481427	0.843053
TC1100011838	PICALM	turquoise	0.48185	0.893223
TC0300008705	ABTB1	turquoise	0.482546	0.865294
TC1700006899	MAP2K4	turquoise	0.483105	0.870291
TC0500013392	CCNJL	turquoise	0.485458	0.844011
TC1500009984	NPTN	turquoise	0.486128	0.872087
TC0100017223	LPGAT1	turquoise	0.486897	0.88447
TC2000007502	DNTTIP1	turquoise	0.488283	0.834564
TC1400009122	VCPKMT	turquoise	0.488395	0.805147
TC1000010699	IPMK	turquoise	0.488989	0.821195
TC0100012211	ZBTB18	turquoise	0.49013	0.854528
TC0700008560	GNB2	turquoise	0.490527	0.838033
TC0400011932	ELF2	turquoise	0.491846	0.806966
TC0300013977	C3orf62	turquoise	0.492203	0.898842
TC0600007613	HSPA1A	turquoise	0.492862	0.833668
TC1000009063	FAM45A	turquoise	0.492923	0.825636
TC1700008467	VMP1	turquoise	0.493243	0.895969
TC0600010121	QKI	turquoise	0.494009	0.839631
TC1000006652	PFKFB3	turquoise	0.494776	0.816574
TC1600009074	MSRB1	turquoise	0.494837	0.9016
TC1100007049	HTATIP2	turquoise	0.495678	0.830079
TC0100016629	RNASEL	turquoise	0.496198	0.857861
TC0100012690	KLHL21	turquoise	0.496692	0.837816
TC0200015211	SLC40A1	turquoise	0.497313	0.810092
TC0100014927	EVI5	turquoise	0.498191	0.802987
TC1100010733	SPI1	turquoise	0.501929	0.848798
TC1200008488	PLXNC1	turquoise	0.503731	0.917774
TC1400006663	LRP10	turquoise	0.503803	0.841419
TC1900011399	MBOAT7	turquoise	0.504265	0.836243
TC0700008659	NFE4	turquoise	0.504622	0.808384
TC0700008626	ORAI2	turquoise	0.504891	0.841346
TC0200015402	FAM126B	turquoise	0.505645	0.801664
TC1100010058	DENND5A	turquoise	0.506755	0.892958
TC0400006703	KIAA0232	turquoise	0.507883	0.874159
TC0X00006626	TLR8	turquoise	0.508598	0.866192
TC0100009534	SLC22A15	turquoise	0.509615	0.893422
TC1700011779	ACOX1	turquoise	0.510043	0.892966
TC0300007512	PRKCD	turquoise	0.510872	0.808239
TC0900012160	GNG10	turquoise	0.511924	0.906044
TC1200008005	RASSF3	turquoise	0.511993	0.854164
TC0200010021	H3F3AP4	turquoise	0.512412	0.85908
TC2200009268	APOBEC3A	turquoise	0.512496	0.889966
TC1500008114	TM6SF1	turquoise	0.513165	0.814057
TC0X00007116	RP2	turquoise	0.513647	0.841718
TC0400009217	KLHL2	turquoise	0.513651	0.894948
TC0900012290	FUT7	turquoise	0.513695	0.817993
TC1100010156	BTBD10	turquoise	0.51402	0.816904
TC0100010078	IL6R	turquoise	0.514183	0.864854
TC1900011379	NLRP12	turquoise	0.514466	0.896891
TC0800012284	EXTL3	turquoise	0.514831	0.823303
TC0600011131	HIST1H1T	turquoise	0.515825	0.824183
TC0300013970	PFKFB4	turquoise	0.516641	0.904917
TC1500010869	CCPG1	turquoise	0.516707	0.849506
TC0100017730	EGLN1	turquoise	0.516972	0.905889
TC0100007540	THEMIS2	turquoise	0.517804	0.802681
TC1100007913	MARK2	turquoise	0.518185	0.835006
TC1000008193	PPIF	turquoise	0.518433	0.807678
TC0200010443	CFLAR	turquoise	0.518628	0.908785
TC0600011483	PBX2	turquoise	0.518706	0.804351
TC1100009453	ST3GAL4	turquoise	0.5197	0.800585
TC0200016471	MXD1	turquoise	0.520753	0.923731
TC1700009256	NARF	turquoise	0.520786	0.816017
TC1500008360	SLCO3A1	turquoise	0.521121	0.873234
TC0X00006704	REPS2	turquoise	0.52134	0.895658
TC0600010066	IGF2R	turquoise	0.521363	0.897759
TC0500007804	HMGCR	turquoise	0.521782	0.843071
TC1800009268	DSC2	turquoise	0.522386	0.873567
TC0100013713	STK40	turquoise	0.522428	0.889282
TC0300010643	CMTM6	turquoise	0.523056	0.807392
TC0300008369	ATP6V1A	turquoise	0.523461	0.800256
TC1700011808	ST6GALNAC2	turquoise	0.524131	0.856545
TC0400006712	TADA2B	turquoise	0.525521	0.857972
TC1200012679	ACSS3	turquoise	0.526286	0.819062
TC0400012857	RAPGEF2	turquoise	0.527312	0.826311
TC1200009375	GLT1D1	turquoise	0.527868	0.952366
TC1900006621	S1PR4	turquoise	0.528226	0.80793
TC1000010956	C10orf54	turquoise	0.528277	0.83952
TC1000008744	TRIM8	turquoise	0.529328	0.828058
TC0200008005	DYSF	turquoise	0.529919	0.881951
TC1500009728	DAPK2	turquoise	0.530861	0.800992
TC0900009114	RXRA	turquoise	0.53216	0.813603
TC0100011419	CD46	turquoise	0.532663	0.846221
TC0X00011382	ACSL4	turquoise	0.532843	0.913794
TC1100011614	KCNE3	turquoise	0.533021	0.91439
TC1700011128	SPAG9	turquoise	0.534921	0.857828
TC1700011919	CEP295NL	turquoise	0.535278	0.863233
TC0100011414	CR1	turquoise	0.535335	0.858035
TC1800008035	PPP4R1	turquoise	0.535509	0.931229
TC1200012745	C1RL	turquoise	0.535542	0.897129
TC1400010045	SERPINA1	turquoise	0.535862	0.844266
TC0600010071	SLC22A1	turquoise	0.535898	0.888186
TC1700012193	NDEL1	turquoise	0.536051	0.874743
TC0100016715	PTGS2	turquoise	0.536334	0.84065
TC1400007558	SUSD6	turquoise	0.537278	0.887871
TC0400012920	TLR1	turquoise	0.537899	0.847403
TC0600013280	MAP3K5	turquoise	0.538163	0.903712
TC0900008463	HSDL2	turquoise	0.538997	0.842555
TC0X00011305	NHSL2	turquoise	0.540372	0.868233
TC2100008510	KCNJ15	turquoise	0.541138	0.826995
TC0400012769	BST1	turquoise	0.541717	0.858441
TC1600008007	ADGRG3	turquoise	0.542042	0.844082
TC0800010138	RAB11FIP1	turquoise	0.542366	0.900386
TC0600013204	VNN3	turquoise	0.543195	0.847754
TC1200010983	AVIL	turquoise	0.544551	0.868086
TC1900009134	SBNO2	turquoise	0.545962	0.831934
TC1400009147	PYGL	turquoise	0.546055	0.92472
TC0100007243	ALPL	turquoise	0.54691	0.85462
TC1600008126	CMTM2	turquoise	0.547247	0.859655
TC0100011777	H3F3A	turquoise	0.547465	0.849797
TC1100012165	CASP4	turquoise	0.548847	0.815053
TC0700012182	NAMPT	turquoise	0.54955	0.925311
TC1600006760	UBN1	turquoise	0.55003	0.905209
TC0800006933	ATP6V1B2	turquoise	0.550933	0.87532
TC1200010793	CSAD	turquoise	0.551552	0.831183
TC0800007007	TNFRSF10C	turquoise	0.551619	0.9097
TC0300013471	BCL6	turquoise	0.551673	0.873712
TC0300011517	PROK2	turquoise	0.551761	0.908875
TC0200009487	SPOPL	turquoise	0.552071	0.91028
TC0400012621	ACSL1	turquoise	0.552466	0.91807
TC0100014188	NRDC	turquoise	0.553444	0.840413
TC0200016720	RNF149	turquoise	0.55438	0.944723
TC0500008627	SLC22A4	turquoise	0.554404	0.810147
TC1200011385	LIN7A	turquoise	0.557728	0.878579
TC1400008349	TECPR2	turquoise	0.558071	0.875102
TC2000007102	HCK	turquoise	0.558204	0.908875
TC2200006501	IL17RA	turquoise	0.558496	0.910557
TC1700009378	PITPNA	turquoise	0.559813	0.873651
TC0800011312	RRM2B	turquoise	0.560475	0.89893
TC0400012921	TLR1	turquoise	0.56077	0.8238
TC0700013581	STEAP4	turquoise	0.561763	0.849249
TC2000009674	PPP1R3D	turquoise	0.561989	0.857438
TC2200007273	CSF2RB	turquoise	0.562256	0.875248
TC1900008623	SIGLEC9	turquoise	0.562806	0.823096
TC1200007352	LRRK2	turquoise	0.564189	0.86011
TC0700008565	SLC12A9	turquoise	0.564994	0.841356
TC2200007088	LIMK2	turquoise	0.565852	0.907568
TC1700010717	STAT5B	turquoise	0.566158	0.858479
TC1000008088	SAMD8	turquoise	0.566236	0.89965
TC0200008655	MAP4K4	turquoise	0.567296	0.845858
TC2200008110	PPM1F	turquoise	0.569785	0.843195
TC1900007173	ADGRE5	turquoise	0.570068	0.818946
TC0100010360	HSPA6	turquoise	0.570356	0.867881
TC1100012473	MPZL3	turquoise	0.570648	0.897573
TC0900009333	FAM157B	turquoise	0.57088	0.817516
TC1700011749	GRB2	turquoise	0.571308	0.85749
TC0800007738	SDCBP	turquoise	0.573772	0.855301
TC0600014148	CYB5R4	turquoise	0.57409	0.914803
TC0600012072	ELOVL5	turquoise	0.574132	0.836435
TC0200009829	GCA	turquoise	0.574413	0.916392
TC0800011075	TMEM55A	turquoise	0.574724	0.895209
TC0100007469	RPS6KA1	turquoise	0.579191	0.843885
TC0600013757	SOD2	turquoise	0.579934	0.926257
TC1100009309	SORL1	turquoise	0.581335	0.872079
TC1200009796	SLC2A14	turquoise	0.581537	0.868546
TC1600008906	DEF8	turquoise	0.581734	0.823373
TC1700007451	CPD	turquoise	0.582993	0.90458
TC1900009893	CYP4F2	turquoise	0.583672	0.932118
TC0700013620	IMPDH1	turquoise	0.584341	0.902753
TC1000012542	ZNF438	turquoise	0.585529	0.806791
TC0100010855	NPL	turquoise	0.58699	0.869425
TC1700008152	SNX11	turquoise	0.58747	0.882839
TC0100011219	PPP1R12B	turquoise	0.588565	0.861589
TC0800008300	CPQ	turquoise	0.589061	0.808038
TC0600007568	HCG27	turquoise	0.589305	0.880254
TC2000009944	RTFDC1	turquoise	0.589318	0.838935
TC2100007964	SYNJ1	turquoise	0.589687	0.863774
TC1600011483	LITAF	turquoise	0.590445	0.919541
TC0500009521	CPEB4	turquoise	0.591329	0.957847
TC1200011598	HAL	turquoise	0.591786	0.92807
TC1700010641	KRT23	turquoise	0.5921	0.803739
TC1000012482	ENTPD1	turquoise	0.592262	0.830462
TC1600011408	CKLF	turquoise	0.592416	0.917736
TC0100007784	AGO4	turquoise	0.593318	0.911584
TC0500012978	DOK3	turquoise	0.593461	0.837523
TC1000007883	SRGN	turquoise	0.594563	0.935123
TC1100013205	ARAP1	turquoise	0.594861	0.870241
TC1000011749	ITPRIP	turquoise	0.594862	0.906715
TC0600010921	ATXN1	turquoise	0.595151	0.858034
TC1200009800	SLC2A3	turquoise	0.595309	0.888885
TC1900011679	CYP4F3	turquoise	0.595426	0.908052
TC1300008894	RCBTB2	turquoise	0.597135	0.817057
TC1700009049	PGS1	turquoise	0.597905	0.83228
TC2000009953	OSBPL2	turquoise	0.597927	0.913134
TC0300006677	SLC6A6	turquoise	0.598025	0.935722
TC0800007735	UBXN2B	turquoise	0.598374	0.861232
TC0900008793	ZBTB34	turquoise	0.60008	0.917084
TC1900009548	MYO1F	turquoise	0.600167	0.864818
TC0400012900	FBXL5	turquoise	0.600657	0.864368
TC1500007866	PPCDC	turquoise	0.601004	0.884163
TC0200009091	RALB	turquoise	0.601049	0.917485
TC1200008814	ANKRD13A	turquoise	0.602577	0.852643
TC0300010082	FAM157A	turquoise	0.602614	0.831944
TC2000009180	OSER1	turquoise	0.603026	0.819141
TC1400007628	PSEN1	turquoise	0.603349	0.836958
TC0600007270	HIST1H2AC	turquoise	0.604242	0.831121
TC1700008769	KCNJ2	turquoise	0.604656	0.818761
TC1900011866	RAB3D	turquoise	0.604705	0.917251
TC0600010954	KIF13A	turquoise	0.604929	0.856123
TC1900012036	LILRB3	turquoise	0.605071	0.918848
TC1700010221	DHRS13	turquoise	0.605332	0.846881
TC1500010655	CHSY1	turquoise	0.607296	0.887232
TC0100015975	RIT1	turquoise	0.607751	0.869719
TC0200016582	NABP1	turquoise	0.609356	0.871372
TC1600008661	CRISPLD2	turquoise	0.609651	0.847642
TC0100013636	RNF19B	turquoise	0.610142	0.889493
TC2000009886	PANK2	turquoise	0.611564	0.913714
TC0100014755	CTBS	turquoise	0.611942	0.916534
TC1900008544	RCN3	turquoise	0.612095	0.817508
TC0100006812	KIF1B	turquoise	0.612302	0.848395
TC0500006744	ROPN1L	turquoise	0.613282	0.890233
TC1400007595	SIPA1L1	turquoise	0.613706	0.858434
TC0500009620	RGS14	turquoise	0.614595	0.879557
TC1300007755	DNAJC3	turquoise	0.614716	0.86956
TC1000012117	CHST15	turquoise	0.615626	0.898738
TC1500007355	AQP9	turquoise	0.617843	0.95283
TC0200016719	SNORD89	turquoise	0.618148	0.819212
TC0300009258	MME	turquoise	0.619502	0.91812
TC2000008267	RASSF2	turquoise	0.619956	0.903584
TC1600007531	ITGAX	turquoise	0.620286	0.833157
TC1400009649	NUMB	turquoise	0.620779	0.914631
TC0X00006581	TBL1X	turquoise	0.620849	0.8449
TC1900007096	JUNB	turquoise	0.622052	0.844849
TC2000008242	RNF24	turquoise	0.62242	0.959791
TC1400007259	PELI2	turquoise	0.622846	0.870579
TC0300013876	EPHB1	turquoise	0.623392	0.81894
TC1200010292	AMN1	turquoise	0.624196	0.877883
TC0400008007	GPAT3	turquoise	0.625082	0.896334
TC0800011830	ASAP1	turquoise	0.628168	0.831838
TC0800009529	PPP1R3B	turquoise	0.628635	0.93012
TC1700012297	PRKAR1A	turquoise	0.629237	0.854571
TC0500013429	RNF130	turquoise	0.629288	0.921722
TC1100006487	TALDO1	turquoise	0.630575	0.904973
TC1900011847	LRG1	turquoise	0.631066	0.891021
TC0700013442	LSMEM1	turquoise	0.631561	0.878554
TC0100017488	LBR	turquoise	0.632563	0.890442
TC0800009853	BIN3	turquoise	0.632898	0.831913
TC0800007688	LYN	turquoise	0.633173	0.951109
TC0600011644	SRPK1	turquoise	0.634613	0.840485
TC0600013300	IFNGR1	turquoise	0.634701	0.817757
TC0700013441	IFRD1	turquoise	0.637151	0.913482
TC0300011525	RYBP	turquoise	0.637199	0.828817
TC0200013916	IL1B	turquoise	0.637907	0.812442
TC1300006799	FRY	turquoise	0.638217	0.90227
TC0800009094	DENND3	turquoise	0.644429	0.906249
TC1100012471	AMICA1	turquoise	0.644717	0.910184
TC1500008983	SLC12A6	turquoise	0.644742	0.898884
TC1400009123	SOS2	turquoise	0.645223	0.866993
TC1900008543	FCGRT	turquoise	0.645892	0.865798
TC0400008429	ALPK1	turquoise	0.64623	0.825884
TC1700010222	PHF12	turquoise	0.646405	0.823671
TC1100011157	PPP1R14B	turquoise	0.647647	0.909966
TC1700011313	USP32	turquoise	0.648058	0.929503
TC0500011478	KIAA0825	turquoise	0.648536	0.870282
TC0500007912	ZFYVE16	turquoise	0.648611	0.858607
TC0100016492	RFWD2	turquoise	0.648845	0.928969
TC2200009357	PACSIN2	turquoise	0.651228	0.899337
TC0100008081	ATP6V0B	turquoise	0.651385	0.844641
TC1100013012	STX3	turquoise	0.651407	0.963082
TC1000007072	APBB1IP	turquoise	0.651615	0.834143
TC2200009335	THOC5	turquoise	0.652737	0.829819
TSUnmapped00000749	RPS6KA1	turquoise	0.652963	0.801574
TC0500008941	ARHGAP26	turquoise	0.653315	0.927622
TC0X00006891	GK	turquoise	0.653913	0.886905
TC1600007803	CNEP1R1	turquoise	0.656491	0.86904
TC0400010500	RBM47	turquoise	0.656576	0.885208
TC0400011220	WDFY3	turquoise	0.657031	0.93382
TC1000009296	PTPRE	turquoise	0.658343	0.919055
TC1400006664	REM2	turquoise	0.659613	0.898375
TC0800007057	DOCK5	turquoise	0.66062	0.91098
TC1500010783	SEMA4B	turquoise	0.661475	0.88508
TC0500009743	BTNL8	turquoise	0.665017	0.918141
TC1400009842	SEL1L	turquoise	0.666701	0.82141
TC1400009701	AREL1	turquoise	0.666703	0.820257
TC0800007978	LY96	turquoise	0.667266	0.868292
TC1200009722	TNFRSF1A	turquoise	0.668221	0.914204
TC2000007202	ACSS2	turquoise	0.67186	0.821459
TC0700009352	TBXAS1	turquoise	0.676234	0.872478
TC0300012255	OSBPL11	turquoise	0.676292	0.920628
TC1400006732	GMPR2	turquoise	0.678657	0.855902
TC0300011200	TKT	turquoise	0.678794	0.808266
TC0100018519	F11R	turquoise	0.686158	0.871104
TC0900007904	SYK	turquoise	0.691015	0.864465
TC1300008635	CSNK1A1L	turquoise	0.701429	0.805063
TC1700012192	NDEL1	turquoise	0.719106	0.897645
TC0500011483	MCTP1	turquoise	0.725017	0.883375
TC1200010967	ARHGAP9	turquoise	0.734635	0.81155
